# Supplementary material for: Dietary variability of western gorillas (Gorilla gorilla gorilla)
Source: PLoS One. 2022 Aug 24;17(8):e0271576. doi: 10.1371/journal.pone.0271576 (PMC9401121; doi:10.1371/journal.pone.0271576)
Supplement: S1 Table — (XLSX) [file pone.0271576.s001.xlsx]

## Sheet: scan_data2018-Aug2020_CLEAN
day	month	year	time	activity	height	proximity	food_species	individual	scan.date
2	1	2018	08:50:00		NA	NA		kmy	2018-01-02
2	1	2018	09:00:00		NA	NA		kmy	2018-01-02
2	1	2018	09:10:00		NA	NA		kmy	2018-01-02
2	1	2018	09:20:00		NA	NA		kmy	2018-01-02
2	1	2018	09:30:00	R	1	3		kmy	2018-01-02
2	1	2018	09:40:00		NA	NA		kmy	2018-01-02
2	1	2018	09:50:00		NA	NA		kmy	2018-01-02
2	1	2018	10:00:00		NA	NA		kmy	2018-01-02
2	1	2018	10:10:00		NA	NA		kmy	2018-01-02
2	1	2018	10:20:00		NA	NA		kmy	2018-01-02
2	1	2018	10:30:00		NA	NA		kmy	2018-01-02
2	1	2018	10:40:00		NA	NA		kmy	2018-01-02
2	1	2018	10:50:00		NA	NA		kmy	2018-01-02
2	1	2018	11:00:00	R	1	3		kmy	2018-01-02
2	1	2018	11:10:00	R	1	3		kmy	2018-01-02
2	1	2018	11:20:00	R	1	3		kmy	2018-01-02
2	1	2018	11:30:00	R	1	NA		kmy	2018-01-02
2	1	2018	11:40:00	T	1	NA		kmy	2018-01-02
2	1	2018	11:50:00	T	1	NA		kmy	2018-01-02
2	1	2018	12:00:00	F	5	NA	Wamba_nfr	kmy	2018-01-02
2	1	2018	12:10:00	F	5	NA	Wamba_nfr	kmy	2018-01-02
2	1	2018	12:20:00	F	5	NA	Wamba_nfr	kmy	2018-01-02
2	1	2018	12:30:00	F	5	NA	Wamba_nfr	kmy	2018-01-02
2	1	2018	12:40:00	F	5	NA	Wamba_nfr	kmy	2018-01-02
2	1	2018	12:50:00	R	1	NA		kmy	2018-01-02
2	1	2018	13:00:00	R	1	4		kmy	2018-01-02
2	1	2018	13:10:00	R	1	4		kmy	2018-01-02
2	1	2018	13:20:00	R	1	4		kmy	2018-01-02
2	1	2018	13:30:00	R	1	4		kmy	2018-01-02
2	1	2018	13:40:00	R	1	3		kmy	2018-01-02
2	1	2018	13:50:00	R	1	3		kmy	2018-01-02
2	1	2018	14:00:00	F	1	NA	Coula_edulis_nuts	kmy	2018-01-02
2	1	2018	14:10:00		NA	NA		kmy	2018-01-02
2	1	2018	14:20:00	R	4	NA		kmy	2018-01-02
2	1	2018	14:30:00	FR	1	NA	Irvingia_gabonensis_fr	kmy	2018-01-02
2	1	2018	14:40:00	T	1	NA		kmy	2018-01-02
2	1	2018	14:50:00	R	1	NA		kmy	2018-01-02
2	1	2018	15:00:00	R	1	NA		kmy	2018-01-02
2	1	2018	15:10:00	R	1	NA		kmy	2018-01-02
2	1	2018	15:20:00	R	1	NA		kmy	2018-01-02
2	1	2018	15:30:00		NA	NA		kmy	2018-01-02
2	1	2018	15:40:00		NA	NA		kmy	2018-01-02
2	1	2018	15:50:00		NA	NA		kmy	2018-01-02
2	1	2018	16:00:00		NA	NA		kmy	2018-01-02
3	1	2018	09:10:00	R	1	NA		kmy	2018-01-03
3	1	2018	09:20:00		NA	NA		kmy	2018-01-03
3	1	2018	09:30:00	R	1	NA		kmy	2018-01-03
3	1	2018	09:40:00	R	1	5		kmy	2018-01-03
3	1	2018	09:50:00	R	1	5		kmy	2018-01-03
3	1	2018	10:00:00		NA	NA		kmy	2018-01-03
3	1	2018	10:10:00		NA	NA		kmy	2018-01-03
3	1	2018	10:20:00		NA	NA		kmy	2018-01-03
3	1	2018	10:30:00		NA	NA		kmy	2018-01-03
3	1	2018	10:40:00		NA	NA		kmy	2018-01-03
3	1	2018	10:50:00		NA	NA		kmy	2018-01-03
3	1	2018	11:00:00		NA	NA		kmy	2018-01-03
3	1	2018	11:10:00		NA	NA		kmy	2018-01-03
3	1	2018	11:20:00		NA	NA		kmy	2018-01-03
3	1	2018	11:30:00		NA	NA		kmy	2018-01-03
3	1	2018	11:40:00		NA	NA		kmy	2018-01-03
3	1	2018	11:50:00		NA	NA		kmy	2018-01-03
3	1	2018	12:00:00		NA	NA		kmy	2018-01-03
3	1	2018	12:10:00		NA	NA		kmy	2018-01-03
3	1	2018	12:20:00		NA	NA		kmy	2018-01-03
3	1	2018	12:30:00		NA	NA		kmy	2018-01-03
3	1	2018	12:40:00	T	1	NA		kmy	2018-01-03
3	1	2018	12:50:00		NA	NA		kmy	2018-01-03
3	1	2018	13:00:00	F	5	NA	Wamba_nfr	kmy	2018-01-03
3	1	2018	13:10:00	F	5	NA	Wamba_nfr	kmy	2018-01-03
3	1	2018	13:20:00	T	3	NA		kmy	2018-01-03
3	1	2018	13:30:00	R	1	NA		kmy	2018-01-03
3	1	2018	13:40:00	R	1	NA		kmy	2018-01-03
3	1	2018	13:50:00		NA	NA		kmy	2018-01-03
3	1	2018	14:00:00	R	1	NA		kmy	2018-01-03
3	1	2018	14:10:00	R	1	NA		kmy	2018-01-03
3	1	2018	14:20:00	R	1	NA		kmy	2018-01-03
3	1	2018	14:30:00	R	1	NA		kmy	2018-01-03
3	1	2018	14:40:00	R	2	NA		kmy	2018-01-03
3	1	2018	14:50:00	T	1	NA		kmy	2018-01-03
3	1	2018	15:00:00		NA	NA		kmy	2018-01-03
3	1	2018	15:10:00	R	1	NA		kmy	2018-01-03
3	1	2018	15:20:00		NA	NA		kmy	2018-01-03
3	1	2018	15:30:00		NA	NA		kmy	2018-01-03
3	1	2018	15:40:00		NA	NA		kmy	2018-01-03
3	1	2018	15:50:00	R	1	NA		kmy	2018-01-03
3	1	2018	16:00:00		NA	NA		kmy	2018-01-03
3	1	2018	16:10:00	T	1	NA		kmy	2018-01-03
3	1	2018	16:20:00		NA	NA		kmy	2018-01-03
3	1	2018	16:30:00	F	1	NA	Coula_edulis_nuts	kmy	2018-01-03
3	1	2018	16:40:00		NA	NA		kmy	2018-01-03
3	1	2018	16:50:00	F	5	NA	Wamba_nfr	kmy	2018-01-03
4	1	2018	08:50:00	T	1	NA		kmy	2018-01-04
4	1	2018	09:00:00	R	2	NA		kmy	2018-01-04
4	1	2018	09:10:00		NA	NA		kmy	2018-01-04
4	1	2018	09:20:00		NA	NA		kmy	2018-01-04
4	1	2018	09:30:00	R	1	NA		kmy	2018-01-04
4	1	2018	09:40:00		NA	NA		kmy	2018-01-04
4	1	2018	09:50:00	R	1	NA		kmy	2018-01-04
4	1	2018	10:00:00	F	1	NA	Coula_edulis_nuts	kmy	2018-01-04
4	1	2018	10:10:00	R	1	NA		kmy	2018-01-04
4	1	2018	10:20:00	T	1	NA		kmy	2018-01-04
4	1	2018	10:30:00		NA	NA		kmy	2018-01-04
4	1	2018	10:40:00		NA	NA		kmy	2018-01-04
4	1	2018	10:50:00		NA	NA		kmy	2018-01-04
4	1	2018	11:00:00		NA	NA		kmy	2018-01-04
4	1	2018	11:10:00	R	1	NA		kmy	2018-01-04
4	1	2018	11:20:00	R	1	NA		kmy	2018-01-04
4	1	2018	11:30:00	R	1	NA		kmy	2018-01-04
4	1	2018	11:40:00	R	1	NA		kmy	2018-01-04
4	1	2018	11:50:00	R	1	NA		kmy	2018-01-04
4	1	2018	12:00:00		NA	NA		kmy	2018-01-04
4	1	2018	12:10:00		NA	NA		kmy	2018-01-04
4	1	2018	12:20:00	R	1	NA		kmy	2018-01-04
4	1	2018	12:30:00	R	1	NA		kmy	2018-01-04
4	1	2018	12:40:00	R	1	NA		kmy	2018-01-04
4	1	2018	12:50:00	R	1	NA		kmy	2018-01-04
4	1	2018	13:00:00	R	1	NA		kmy	2018-01-04
4	1	2018	13:10:00		NA	NA		kmy	2018-01-04
4	1	2018	13:20:00	FR	1	4	Tieghemella_africana_fr	kmy	2018-01-04
4	1	2018	13:30:00	FR	1	NA	Tieghemella_africana_fr	kmy	2018-01-04
4	1	2018	13:40:00	T	1	NA		kmy	2018-01-04
4	1	2018	13:50:00		NA	NA		kmy	2018-01-04
4	1	2018	14:00:00	T	1	NA		kmy	2018-01-04
4	1	2018	14:10:00	F	1	NA	Coula_edulis_nuts	kmy	2018-01-04
4	1	2018	14:20:00	F	1	1	Coula_edulis_nuts	kmy	2018-01-04
4	1	2018	14:30:00	T	1	4		kmy	2018-01-04
4	1	2018	14:40:00		NA	NA		kmy	2018-01-04
4	1	2018	14:50:00	T	1	3		kmy	2018-01-04
4	1	2018	15:00:00		NA	NA		kmy	2018-01-04
4	1	2018	15:10:00	T	1	NA		kmy	2018-01-04
4	1	2018	15:20:00		NA	NA		kmy	2018-01-04
4	1	2018	15:30:00		NA	NA		kmy	2018-01-04
4	1	2018	15:40:00		NA	NA		kmy	2018-01-04
4	1	2018	15:50:00		NA	NA		kmy	2018-01-04
4	1	2018	16:00:00		NA	NA		kmy	2018-01-04
4	1	2018	16:10:00		NA	NA		kmy	2018-01-04
5	1	2018	08:30:00		NA	NA		kmy	2018-01-05
5	1	2018	08:40:00		NA	NA		kmy	2018-01-05
5	1	2018	08:50:00		NA	NA		kmy	2018-01-05
5	1	2018	09:00:00		NA	NA		kmy	2018-01-05
5	1	2018	09:10:00		NA	NA		kmy	2018-01-05
5	1	2018	09:20:00	R	1	NA		kmy	2018-01-05
5	1	2018	09:30:00		NA	NA		kmy	2018-01-05
5	1	2018	09:40:00		NA	NA		kmy	2018-01-05
5	1	2018	09:50:00	R	1	NA		kmy	2018-01-05
5	1	2018	10:00:00	R	1	2		kmy	2018-01-05
5	1	2018	10:10:00	R	1	2		kmy	2018-01-05
5	1	2018	10:20:00		NA	NA		kmy	2018-01-05
5	1	2018	10:30:00	T	1	NA		kmy	2018-01-05
5	1	2018	10:40:00	F	1	NA	Coula_edulis_nuts	kmy	2018-01-05
5	1	2018	10:50:00	F	1	NA	Coula_edulis_nuts	kmy	2018-01-05
5	1	2018	11:00:00	F	1	NA	Coula_edulis_nuts	kmy	2018-01-05
5	1	2018	11:10:00	F	1	2	Coula_edulis_nuts	kmy	2018-01-05
5	1	2018	11:20:00	F	1	3	Coula_edulis_nuts	kmy	2018-01-05
5	1	2018	11:30:00	R	1	3		kmy	2018-01-05
5	1	2018	11:40:00		NA	NA		kmy	2018-01-05
5	1	2018	11:50:00		NA	NA		kmy	2018-01-05
5	1	2018	12:00:00		NA	NA		kmy	2018-01-05
5	1	2018	12:10:00		NA	NA		kmy	2018-01-05
5	1	2018	12:20:00		NA	NA		kmy	2018-01-05
5	1	2018	12:30:00	F	5	NA	Wamba_nfr	kmy	2018-01-05
5	1	2018	12:40:00	T	1	NA		kmy	2018-01-05
5	1	2018	12:50:00		NA	NA		kmy	2018-01-05
5	1	2018	13:00:00		NA	NA		kmy	2018-01-05
5	1	2018	13:10:00	T	2	NA		kmy	2018-01-05
5	1	2018	13:20:00		NA	NA		kmy	2018-01-05
5	1	2018	13:30:00		NA	NA		kmy	2018-01-05
5	1	2018	13:40:00	F	5	NA	Wamba_nfr	kmy	2018-01-05
5	1	2018	13:50:00	F	5	NA	Wamba_nfr	kmy	2018-01-05
5	1	2018	14:00:00	F	2	NA	Wamba_nfr	kmy	2018-01-05
5	1	2018	14:10:00	F	1	NA	Wamba_nfr	kmy	2018-01-05
5	1	2018	14:20:00	T	1	NA		kmy	2018-01-05
5	1	2018	14:30:00	FR	1	NA		kmy	2018-01-05
5	1	2018	14:40:00	R	1	NA		kmy	2018-01-05
5	1	2018	14:50:00	R	1	NA		kmy	2018-01-05
5	1	2018	15:00:00	R	1	3		kmy	2018-01-05
5	1	2018	15:10:00		NA	NA		kmy	2018-01-05
5	1	2018	15:20:00	T	1	NA		kmy	2018-01-05
5	1	2018	15:30:00	FR	5	NA		kmy	2018-01-05
5	1	2018	15:40:00	FR	5	NA		kmy	2018-01-05
5	1	2018	15:50:00	FR	5	NA		kmy	2018-01-05
5	1	2018	16:00:00	T	1	NA		kmy	2018-01-05
6	1	2018	09:50:00		NA	NA		kmy	2018-01-06
6	1	2018	10:00:00	F	1	NA	UN	kmy	2018-01-06
6	1	2018	10:10:00	F	1	NA	UN	kmy	2018-01-06
6	1	2018	10:20:00		NA	NA		kmy	2018-01-06
6	1	2018	10:30:00	T	1	NA		kmy	2018-01-06
6	1	2018	10:40:00	F	1	4	UN	kmy	2018-01-06
6	1	2018	10:50:00	R	1	3		kmy	2018-01-06
6	1	2018	11:00:00	R	1	5		kmy	2018-01-06
6	1	2018	11:10:00	R	1	5		kmy	2018-01-06
6	1	2018	11:20:00	R	1	3		kmy	2018-01-06
6	1	2018	11:30:00	F	1	3	Coula_edulis_nuts	kmy	2018-01-06
6	1	2018	11:40:00	T	1	3		kmy	2018-01-06
6	1	2018	11:50:00	F	1	3	Coula_edulis_nuts	kmy	2018-01-06
6	1	2018	12:00:00	F	1	NA	Coula_edulis_nuts	kmy	2018-01-06
6	1	2018	12:10:00		NA	NA		kmy	2018-01-06
6	1	2018	12:20:00	T	1	NA		kmy	2018-01-06
6	1	2018	12:30:00		NA	NA		kmy	2018-01-06
6	1	2018	12:40:00		NA	NA		kmy	2018-01-06
6	1	2018	12:50:00	T	1	NA		kmy	2018-01-06
6	1	2018	13:00:00	R	1	NA		kmy	2018-01-06
6	1	2018	13:10:00	R	1	NA		kmy	2018-01-06
6	1	2018	13:20:00	R	1	3		kmy	2018-01-06
6	1	2018	13:30:00	R	1	NA		kmy	2018-01-06
6	1	2018	13:40:00	R	1	NA		kmy	2018-01-06
6	1	2018	13:50:00	T	1	NA		kmy	2018-01-06
6	1	2018	14:00:00		NA	NA		kmy	2018-01-06
6	1	2018	14:10:00	T	1	NA		kmy	2018-01-06
6	1	2018	14:20:00		NA	NA		kmy	2018-01-06
6	1	2018	14:30:00		NA	NA		kmy	2018-01-06
6	1	2018	14:40:00	F	1	NA	Cyperaceae_sp_nfr	kmy	2018-01-06
6	1	2018	14:50:00		NA	NA		kmy	2018-01-06
6	1	2018	15:00:00		NA	NA		kmy	2018-01-06
6	1	2018	15:10:00		NA	NA		kmy	2018-01-06
6	1	2018	15:20:00		NA	NA		kmy	2018-01-06
6	1	2018	15:30:00		NA	NA		kmy	2018-01-06
6	1	2018	15:40:00		NA	NA		kmy	2018-01-06
6	1	2018	15:50:00	T	1	NA		kmy	2018-01-06
6	1	2018	16:00:00	T	1	NA		kmy	2018-01-06
6	1	2018	16:10:00	R	1	NA		kmy	2018-01-06
6	1	2018	16:20:00	FR	1	NA		kmy	2018-01-06
13	1	2018	09:30:00		NA	NA		kmy	2018-01-13
13	1	2018	09:40:00		NA	NA		kmy	2018-01-13
13	1	2018	09:50:00	FR	3	NA	Diospyrus_dendo_fr	kmy	2018-01-13
13	1	2018	10:00:00	R	1	NA		kmy	2018-01-13
13	1	2018	10:10:00	FR	1	NA		kmy	2018-01-13
13	1	2018	10:20:00		NA	NA		kmy	2018-01-13
13	1	2018	10:30:00		NA	NA		kmy	2018-01-13
13	1	2018	10:40:00		NA	NA		kmy	2018-01-13
13	1	2018	10:50:00		NA	NA		kmy	2018-01-13
13	1	2018	11:00:00	F	1	2	Coula_edulis_nuts	kmy	2018-01-13
13	1	2018	11:10:00	R	1	2		kmy	2018-01-13
13	1	2018	11:20:00	F	1	5	Coula_edulis_nuts	kmy	2018-01-13
13	1	2018	11:30:00	F	1	5	Coula_edulis_nuts	kmy	2018-01-13
13	1	2018	11:40:00	F	1	5	Coula_edulis_nuts	kmy	2018-01-13
13	1	2018	11:50:00	F	1	5	Coula_edulis_nuts	kmy	2018-01-13
13	1	2018	12:00:00	F	1	3	Coula_edulis_nuts	kmy	2018-01-13
13	1	2018	12:10:00	R	1	4		kmy	2018-01-13
13	1	2018	12:20:00	F	1	1	Coula_edulis_nuts	kmy	2018-01-13
13	1	2018	12:30:00	F	1	3	Coula_edulis_nuts	kmy	2018-01-13
13	1	2018	12:40:00	F	1	1	Coula_edulis_nuts	kmy	2018-01-13
13	1	2018	12:50:00	F	1	NA	Coula_edulis_nuts	kmy	2018-01-13
13	1	2018	13:00:00	T	1	NA		kmy	2018-01-13
13	1	2018	13:10:00	R	1	NA		kmy	2018-01-13
13	1	2018	13:20:00		NA	NA		kmy	2018-01-13
13	1	2018	13:30:00		NA	NA		kmy	2018-01-13
13	1	2018	13:40:00		NA	NA		kmy	2018-01-13
13	1	2018	13:50:00		NA	NA		kmy	2018-01-13
13	1	2018	14:00:00	FR	5	3	Strombosia_glaucesnes_fr	kmy	2018-01-13
13	1	2018	14:10:00	FR	5	3	Strombosia_glaucesnes_fr	kmy	2018-01-13
13	1	2018	14:20:00	FR	5	2	Strombosia_glaucesnes_fr	kmy	2018-01-13
13	1	2018	14:30:00	FR	5	3	Strombosia_glaucesnes_fr	kmy	2018-01-13
13	1	2018	14:40:00	FR	5	3	Strombosia_glaucesnes_fr	kmy	2018-01-13
13	1	2018	14:50:00	FR	5	3	Strombosia_glaucesnes_fr	kmy	2018-01-13
13	1	2018	15:00:00		NA	NA		kmy	2018-01-13
13	1	2018	15:10:00	T	1	5		kmy	2018-01-13
13	1	2018	15:20:00		NA	NA		kmy	2018-01-13
13	1	2018	15:30:00		NA	NA		kmy	2018-01-13
13	1	2018	15:40:00		NA	NA		kmy	2018-01-13
13	1	2018	15:50:00		NA	NA		kmy	2018-01-13
14	1	2018	08:50:00	R	1	NA		kmy	2018-01-14
14	1	2018	09:00:00	F	1	NA	Coula_edulis_nuts	kmy	2018-01-14
14	1	2018	09:10:00	F	1	NA	Coula_edulis_nuts	kmy	2018-01-14
14	1	2018	09:20:00	F	1	NA	Coula_edulis_nuts	kmy	2018-01-14
14	1	2018	09:30:00	F	1	2	Coula_edulis_nuts	kmy	2018-01-14
14	1	2018	09:40:00	F	1	2	Coula_edulis_nuts	kmy	2018-01-14
14	1	2018	09:50:00	F	1	NA	Coula_edulis_nuts	kmy	2018-01-14
14	1	2018	10:00:00	T	1	NA		kmy	2018-01-14
14	1	2018	10:10:00	R	1	NA		kmy	2018-01-14
14	1	2018	10:20:00		NA	NA		kmy	2018-01-14
14	1	2018	10:30:00		NA	NA		kmy	2018-01-14
14	1	2018	10:40:00		NA	NA		kmy	2018-01-14
14	1	2018	10:50:00		NA	NA		kmy	2018-01-14
14	1	2018	11:00:00		NA	NA		kmy	2018-01-14
14	1	2018	11:10:00		NA	NA		kmy	2018-01-14
14	1	2018	11:20:00	R	1	NA		kmy	2018-01-14
14	1	2018	11:30:00		NA	NA		kmy	2018-01-14
14	1	2018	11:40:00	F	1	NA	Coula_edulis_nuts	kmy	2018-01-14
14	1	2018	11:50:00	F	1	NA	Coula_edulis_nuts	kmy	2018-01-14
14	1	2018	12:00:00	F	1	NA	Coula_edulis_nuts	kmy	2018-01-14
14	1	2018	12:10:00		NA	NA		kmy	2018-01-14
14	1	2018	12:20:00	F	1	NA	Coula_edulis_nuts	kmy	2018-01-14
14	1	2018	12:30:00		NA	NA		kmy	2018-01-14
14	1	2018	12:40:00	T	1	NA		kmy	2018-01-14
14	1	2018	12:50:00	F	1	NA	Coula_edulis_nuts	kmy	2018-01-14
14	1	2018	13:00:00	T	1	NA		kmy	2018-01-14
14	1	2018	13:10:00	F	1	NA	Coula_edulis_nuts	kmy	2018-01-14
14	1	2018	13:20:00	F	1	NA	Coula_edulis_nuts	kmy	2018-01-14
14	1	2018	13:30:00	T	1	NA		kmy	2018-01-14
14	1	2018	13:40:00	F	1	NA	Coula_edulis_nuts	kmy	2018-01-14
14	1	2018	13:50:00	F	1	NA	Coula_edulis_nuts	kmy	2018-01-14
14	1	2018	14:00:00	F	1	NA	Coula_edulis_nuts	kmy	2018-01-14
14	1	2018	14:10:00	F	1	3	Coula_edulis_nuts	kmy	2018-01-14
14	1	2018	14:20:00	T	1	4		kmy	2018-01-14
14	1	2018	14:30:00	F	5	NA	Wamba_nfr	kmy	2018-01-14
14	1	2018	14:40:00	F	4	NA	Wamba_nfr	kmy	2018-01-14
14	1	2018	14:50:00	F	5	NA	Wamba_nfr	kmy	2018-01-14
14	1	2018	15:00:00	FR	5	NA	Dialium_dinklagei_fr	kmy	2018-01-14
14	1	2018	15:10:00	FR	4	NA	Dialium_dinklagei_fr	kmy	2018-01-14
14	1	2018	15:20:00	FR	4	NA	Dialium_dinklagei_fr	kmy	2018-01-14
14	1	2018	15:30:00	FR	4	4	Dialium_dinklagei_fr	kmy	2018-01-14
14	1	2018	15:40:00	FR	3	4	Dialium_dinklagei_fr	kmy	2018-01-14
14	1	2018	15:50:00	FR	3	NA	Dialium_dinklagei_fr	kmy	2018-01-14
14	1	2018	16:00:00	FR	3	NA	Dialium_dinklagei_fr	kmy	2018-01-14
15	1	2018	08:50:00	FR	5	NA	Dialium_dinklagei_fr	kmy	2018-01-15
15	1	2018	09:00:00	FR	5	4	Dialium_dinklagei_fr	kmy	2018-01-15
15	1	2018	09:10:00	FR	5	NA	Dialium_dinklagei_fr	kmy	2018-01-15
15	1	2018	09:20:00		NA	NA		kmy	2018-01-15
15	1	2018	09:30:00		NA	NA		kmy	2018-01-15
15	1	2018	09:40:00		NA	NA		kmy	2018-01-15
15	1	2018	09:50:00	FR	1	2	Dialium_dinklagei_fr	kmy	2018-01-15
15	1	2018	10:00:00	FR	1	NA	Dialium_dinklagei_fr	kmy	2018-01-15
15	1	2018	10:10:00	FR	1	3	Dialium_dinklagei_fr	kmy	2018-01-15
15	1	2018	10:20:00	R	1	3		kmy	2018-01-15
15	1	2018	10:30:00	T	1	NA		kmy	2018-01-15
15	1	2018	10:40:00		NA	NA		kmy	2018-01-15
15	1	2018	10:50:00		NA	NA		kmy	2018-01-15
15	1	2018	11:00:00		NA	NA		kmy	2018-01-15
15	1	2018	11:10:00		NA	NA		kmy	2018-01-15
15	1	2018	11:20:00	T	3	NA		kmy	2018-01-15
15	1	2018	11:30:00		NA	NA		kmy	2018-01-15
15	1	2018	11:40:00		NA	NA		kmy	2018-01-15
15	1	2018	11:50:00	R	1	NA		kmy	2018-01-15
15	1	2018	12:00:00	R	1	NA		kmy	2018-01-15
15	1	2018	12:10:00	R	1	NA		kmy	2018-01-15
15	1	2018	12:20:00	R	1	NA		kmy	2018-01-15
15	1	2018	12:30:00	R	1	NA		kmy	2018-01-15
15	1	2018	12:40:00	T	1	NA		kmy	2018-01-15
15	1	2018	12:50:00	T	1	NA		kmy	2018-01-15
15	1	2018	13:00:00	T	1	NA		kmy	2018-01-15
15	1	2018	13:10:00	R	1	NA		kmy	2018-01-15
15	1	2018	13:20:00	FR	1	NA		kmy	2018-01-15
15	1	2018	13:30:00	FR	1	NA		kmy	2018-01-15
15	1	2018	13:40:00		NA	NA		kmy	2018-01-15
15	1	2018	13:50:00	FR	1	3	Irvingia_gabonensis_fr	kmy	2018-01-15
15	1	2018	14:00:00	F	1	3	Calpocalyx_sp_nuts	kmy	2018-01-15
15	1	2018	14:10:00	F	1	NA	Coula_edulis_nuts	kmy	2018-01-15
15	1	2018	14:20:00	F	1	NA	Coula_edulis_nuts	kmy	2018-01-15
15	1	2018	14:30:00	F	1	NA	Coula_edulis_nuts	kmy	2018-01-15
15	1	2018	14:40:00	F	1	3	Coula_edulis_nuts	kmy	2018-01-15
15	1	2018	14:50:00	F	1	3	Coula_edulis_nuts	kmy	2018-01-15
15	1	2018	15:00:00	T	1	NA		kmy	2018-01-15
15	1	2018	15:10:00	T	1	NA		kmy	2018-01-15
15	1	2018	15:20:00	F	5	NA		kmy	2018-01-15
15	1	2018	15:30:00	F	5	NA		kmy	2018-01-15
15	1	2018	15:40:00	T	1	NA		kmy	2018-01-15
15	1	2018	15:50:00	R	1	NA		kmy	2018-01-15
15	1	2018	16:00:00	R	1	NA		kmy	2018-01-15
16	1	2018	11:10:00		NA	NA		kmy	2018-01-16
16	1	2018	11:20:00	F	4	NA	Wamba_nfr	kmy	2018-01-16
16	1	2018	11:30:00		NA	NA		kmy	2018-01-16
16	1	2018	11:40:00		NA	NA		kmy	2018-01-16
16	1	2018	11:50:00		NA	NA		kmy	2018-01-16
16	1	2018	12:00:00	R	1	NA		kmy	2018-01-16
16	1	2018	12:10:00	R	1	NA		kmy	2018-01-16
16	1	2018	12:20:00	R	1	NA		kmy	2018-01-16
16	1	2018	12:30:00	R	1	NA		kmy	2018-01-16
16	1	2018	12:40:00	R	1	NA		kmy	2018-01-16
16	1	2018	12:50:00	T	1	NA		kmy	2018-01-16
16	1	2018	13:00:00	R	1	NA		kmy	2018-01-16
16	1	2018	13:10:00	R	1	NA		kmy	2018-01-16
16	1	2018	13:20:00	R	1	2		kmy	2018-01-16
16	1	2018	13:30:00	R	1	2		kmy	2018-01-16
16	1	2018	13:40:00	R	1	3		kmy	2018-01-16
16	1	2018	13:50:00	R	1	3		kmy	2018-01-16
16	1	2018	14:00:00	R	1	2		kmy	2018-01-16
16	1	2018	14:10:00		NA	NA		kmy	2018-01-16
16	1	2018	14:20:00		NA	NA		kmy	2018-01-16
16	1	2018	14:30:00		NA	NA		kmy	2018-01-16
16	1	2018	14:40:00		NA	NA		kmy	2018-01-16
16	1	2018	14:50:00		NA	NA		kmy	2018-01-16
16	1	2018	15:00:00		NA	NA		kmy	2018-01-16
16	1	2018	15:10:00		NA	NA		kmy	2018-01-16
16	1	2018	15:20:00	T	1	NA		kmy	2018-01-16
16	1	2018	15:30:00	R	1	NA		kmy	2018-01-16
16	1	2018	15:40:00	F	1	NA	Coula_edulis_nuts	kmy	2018-01-16
16	1	2018	15:50:00	F	1	NA	Coula_edulis_nuts	kmy	2018-01-16
16	1	2018	16:00:00		NA	NA		kmy	2018-01-16
16	1	2018	16:10:00	T	1	NA		kmy	2018-01-16
16	1	2018	16:20:00		NA	NA		kmy	2018-01-16
17	1	2018	10:10:00	T	1	NA		kmy	2018-01-17
17	1	2018	10:20:00	F	1	NA	Coula_edulis_nuts	kmy	2018-01-17
17	1	2018	10:30:00	T	1	NA		kmy	2018-01-17
17	1	2018	10:40:00	F	1	NA	Coula_edulis_nuts	kmy	2018-01-17
17	1	2018	10:50:00		NA	NA		kmy	2018-01-17
17	1	2018	11:00:00	FR	5	5	Strombosia_glaucesnes_fr	kmy	2018-01-17
17	1	2018	11:10:00	FR	5	5	Strombosia_glaucesnes_fr	kmy	2018-01-17
17	1	2018	11:20:00	FR	5	5	Strombosia_glaucesnes_fr	kmy	2018-01-17
17	1	2018	11:30:00	FR	5	5	Strombosia_glaucesnes_fr	kmy	2018-01-17
17	1	2018	11:40:00		NA	NA		kmy	2018-01-17
17	1	2018	11:50:00	FR	5	5	Strombosia_glaucesnes_fr	kmy	2018-01-17
17	1	2018	12:00:00	FR	5	5	Strombosia_glaucesnes_fr	kmy	2018-01-17
17	1	2018	12:10:00	FR	5	5	Strombosia_glaucesnes_fr	kmy	2018-01-17
17	1	2018	12:20:00	R	1	NA		kmy	2018-01-17
17	1	2018	12:30:00	R	1	NA		kmy	2018-01-17
17	1	2018	12:40:00		NA	NA		kmy	2018-01-17
17	1	2018	12:50:00	R	1	4		kmy	2018-01-17
17	1	2018	13:00:00	R	1	2		kmy	2018-01-17
17	1	2018	13:10:00	R	1	2		kmy	2018-01-17
17	1	2018	13:20:00		NA	NA		kmy	2018-01-17
17	1	2018	13:30:00	F	1	NA	Coula_edulis_nuts	kmy	2018-01-17
17	1	2018	13:40:00	F	1	NA	Coula_edulis_nuts	kmy	2018-01-17
17	1	2018	13:50:00		NA	NA		kmy	2018-01-17
17	1	2018	14:00:00		NA	NA		kmy	2018-01-17
17	1	2018	14:10:00		NA	NA		kmy	2018-01-17
17	1	2018	14:20:00		NA	NA		kmy	2018-01-17
17	1	2018	14:30:00		NA	NA		kmy	2018-01-17
17	1	2018	14:40:00		NA	NA		kmy	2018-01-17
18	1	2018	08:00:00		NA	NA		kmy	2018-01-18
18	1	2018	08:10:00		NA	NA		kmy	2018-01-18
18	1	2018	08:20:00	FR	1	NA	Diospyrus_dendo_fr	kmy	2018-01-18
18	1	2018	08:30:00	FR	1	NA	Diospyrus_dendo_fr	kmy	2018-01-18
18	1	2018	08:40:00	FR	1	NA	Diospyrus_dendo_fr	kmy	2018-01-18
18	1	2018	08:50:00	FR	1	NA	Diospyrus_dendo_fr	kmy	2018-01-18
18	1	2018	09:00:00	T	1	NA		kmy	2018-01-18
18	1	2018	09:10:00	R	1	4		kmy	2018-01-18
18	1	2018	09:20:00		NA	NA		kmy	2018-01-18
18	1	2018	09:30:00	R	1	NA		kmy	2018-01-18
18	1	2018	09:40:00		NA	NA		kmy	2018-01-18
18	1	2018	09:50:00	FR	1	NA	Salacia_sp_fr	kmy	2018-01-18
18	1	2018	10:00:00	FR	1	NA	Salacia_sp_fr	kmy	2018-01-18
18	1	2018	10:10:00		NA	NA		kmy	2018-01-18
18	1	2018	10:20:00		NA	NA		kmy	2018-01-18
18	1	2018	10:30:00		NA	NA		kmy	2018-01-18
18	1	2018	10:40:00		NA	NA		kmy	2018-01-18
18	1	2018	10:50:00		NA	NA		kmy	2018-01-18
18	1	2018	11:00:00	F	1	3	Coula_edulis_nuts	kmy	2018-01-18
18	1	2018	11:10:00	F	1	3	Coula_edulis_nuts	kmy	2018-01-18
18	1	2018	11:20:00	F	1	3	Coula_edulis_nuts	kmy	2018-01-18
18	1	2018	11:30:00	F	1	1	Coula_edulis_nuts	kmy	2018-01-18
18	1	2018	11:40:00	F	1	2	Coula_edulis_nuts	kmy	2018-01-18
18	1	2018	11:50:00	F	1	2	Coula_edulis_nuts	kmy	2018-01-18
18	1	2018	12:00:00	F	1	2	Coula_edulis_nuts	kmy	2018-01-18
18	1	2018	12:10:00		NA	NA		kmy	2018-01-18
18	1	2018	12:20:00		NA	NA		kmy	2018-01-18
18	1	2018	12:30:00	T	1	NA		kmy	2018-01-18
18	1	2018	12:40:00		NA	NA		kmy	2018-01-18
18	1	2018	12:50:00		NA	NA		kmy	2018-01-18
18	1	2018	13:00:00		NA	NA		kmy	2018-01-18
18	1	2018	13:10:00		NA	NA		kmy	2018-01-18
18	1	2018	13:20:00		NA	NA		kmy	2018-01-18
18	1	2018	13:30:00		NA	NA		kmy	2018-01-18
18	1	2018	13:40:00		NA	NA		kmy	2018-01-18
18	1	2018	13:50:00		NA	NA		kmy	2018-01-18
18	1	2018	14:00:00		NA	NA		kmy	2018-01-18
18	1	2018	14:10:00		NA	NA		kmy	2018-01-18
18	1	2018	14:20:00		NA	NA		kmy	2018-01-18
18	1	2018	14:30:00		NA	NA		kmy	2018-01-18
18	1	2018	14:40:00		NA	NA		kmy	2018-01-18
18	1	2018	14:50:00	F	1	NA	Calpocalyx_sp_nuts	kmy	2018-01-18
18	1	2018	15:00:00	F	1	NA		kmy	2018-01-18
18	1	2018	15:10:00	T	1	NA		kmy	2018-01-18
18	1	2018	15:20:00		NA	NA		kmy	2018-01-18
18	1	2018	15:30:00		NA	NA		kmy	2018-01-18
18	1	2018	15:40:00		NA	NA		kmy	2018-01-18
18	1	2018	15:50:00		NA	NA		kmy	2018-01-18
18	1	2018	16:00:00		NA	NA		kmy	2018-01-18
19	1	2018	10:00:00	FR	1	4	Dialium_dinklagei_fr	kmy	2018-01-19
19	1	2018	10:10:00	R	1	2		kmy	2018-01-19
19	1	2018	10:20:00	R	1	4		kmy	2018-01-19
19	1	2018	10:30:00	R	1	4		kmy	2018-01-19
19	1	2018	10:40:00	R	1	5		kmy	2018-01-19
19	1	2018	10:50:00	R	1	4		kmy	2018-01-19
19	1	2018	11:00:00	R	1	4		kmy	2018-01-19
19	1	2018	11:10:00	R	1	5		kmy	2018-01-19
19	1	2018	11:20:00	FR	4	5	Dialium_dinklagei_fr	kmy	2018-01-19
19	1	2018	11:30:00	FR	4	5	Dialium_dinklagei_fr	kmy	2018-01-19
19	1	2018	11:40:00	FR	4	3	Dialium_dinklagei_fr	kmy	2018-01-19
19	1	2018	11:50:00	FR	4	2	Dialium_dinklagei_fr	kmy	2018-01-19
19	1	2018	12:00:00	R	1	2		kmy	2018-01-19
19	1	2018	12:10:00		NA	NA		kmy	2018-01-19
19	1	2018	12:20:00		NA	NA		kmy	2018-01-19
19	1	2018	12:30:00		NA	NA		kmy	2018-01-19
19	1	2018	12:40:00	R	1	3		kmy	2018-01-19
19	1	2018	12:50:00	T	1	5		kmy	2018-01-19
19	1	2018	13:00:00		NA	NA		kmy	2018-01-19
19	1	2018	13:10:00		NA	NA		kmy	2018-01-19
19	1	2018	13:20:00		NA	NA		kmy	2018-01-19
19	1	2018	13:30:00		NA	NA		kmy	2018-01-19
19	1	2018	13:40:00		NA	NA		kmy	2018-01-19
19	1	2018	13:50:00		NA	NA		kmy	2018-01-19
19	1	2018	14:00:00	F	1	NA	Coula_edulis_nuts	kmy	2018-01-19
19	1	2018	14:10:00	F	1	NA	Coula_edulis_nuts	kmy	2018-01-19
19	1	2018	14:20:00	F	1	NA	Coula_edulis_nuts	kmy	2018-01-19
19	1	2018	14:30:00	F	1	NA	Coula_edulis_nuts	kmy	2018-01-19
19	1	2018	14:40:00	F	1	NA	Coula_edulis_nuts	kmy	2018-01-19
19	1	2018	14:50:00	F	1	NA	Coula_edulis_nuts	kmy	2018-01-19
19	1	2018	15:00:00		NA	NA		kmy	2018-01-19
19	1	2018	15:10:00		NA	NA		kmy	2018-01-19
19	1	2018	15:20:00		NA	NA		kmy	2018-01-19
19	1	2018	15:30:00		NA	NA		kmy	2018-01-19
19	1	2018	15:40:00		NA	NA		kmy	2018-01-19
19	1	2018	15:50:00		NA	NA		kmy	2018-01-19
19	1	2018	16:00:00	F	1	NA	Coula_edulis_nuts	kmy	2018-01-19
19	1	2018	16:10:00	R	2	NA		kmy	2018-01-19
20	1	2018	10:30:00		NA	NA		kmy	2018-01-20
20	1	2018	10:40:00	T	1	NA		kmy	2018-01-20
20	1	2018	10:50:00	F	1	5	Calpocalyx_sp_nuts	kmy	2018-01-20
20	1	2018	11:00:00		NA	NA		kmy	2018-01-20
20	1	2018	11:10:00	T	1	NA		kmy	2018-01-20
20	1	2018	11:20:00	FR	1	NA	Diospyrus_dendo_fr	kmy	2018-01-20
20	1	2018	11:30:00	FR	1	NA	Diospyrus_dendo_fr	kmy	2018-01-20
20	1	2018	11:40:00	FR	1	NA	Diospyrus_dendo_fr	kmy	2018-01-20
20	1	2018	11:50:00	R	1	4		kmy	2018-01-20
20	1	2018	12:00:00	R	1	3		kmy	2018-01-20
20	1	2018	12:10:00		NA	NA		kmy	2018-01-20
20	1	2018	12:20:00	T	1	4		kmy	2018-01-20
20	1	2018	12:30:00	R	1	NA		kmy	2018-01-20
20	1	2018	12:40:00	T	1	NA		kmy	2018-01-20
20	1	2018	12:50:00		NA	NA		kmy	2018-01-20
20	1	2018	13:00:00	R	1	NA		kmy	2018-01-20
20	1	2018	13:10:00	T	1	NA		kmy	2018-01-20
20	1	2018	13:20:00	F	1	NA	Coula_edulis_nuts	kmy	2018-01-20
20	1	2018	13:30:00	F	1	NA	Coula_edulis_nuts	kmy	2018-01-20
20	1	2018	13:40:00	R	1	NA		kmy	2018-01-20
20	1	2018	13:50:00	R	1	2		kmy	2018-01-20
20	1	2018	14:00:00	R	1	2		kmy	2018-01-20
20	1	2018	14:10:00	R	1	NA		kmy	2018-01-20
20	1	2018	14:20:00	T	1	NA		kmy	2018-01-20
20	1	2018	14:30:00		NA	NA		kmy	2018-01-20
21	1	2018	14:30:00	T	1	NA		kmy	2018-01-21
21	1	2018	14:40:00	T	1	NA		kmy	2018-01-21
21	1	2018	14:50:00	T	1	NA		kmy	2018-01-21
21	1	2018	15:00:00	T	1	NA		kmy	2018-01-21
21	1	2018	15:10:00		NA	NA		kmy	2018-01-21
21	1	2018	15:20:00		NA	NA		kmy	2018-01-21
21	1	2018	15:30:00	FR	1	NA	Uvariastrium_sp_fr	kmy	2018-01-21
21	1	2018	15:40:00		NA	NA		kmy	2018-01-21
21	1	2018	15:50:00		NA	NA		kmy	2018-01-21
21	1	2018	16:00:00		NA	NA		kmy	2018-01-21
21	1	2018	16:10:00		NA	NA		kmy	2018-01-21
21	1	2018	16:20:00	T	1	2		kmy	2018-01-21
21	1	2018	16:30:00	R	1	2		kmy	2018-01-21
22	1	2018	09:30:00	FR	1	NA	Salacia_sp_fr	kmy	2018-01-22
22	1	2018	09:40:00		NA	NA		kmy	2018-01-22
22	1	2018	09:50:00		NA	NA		kmy	2018-01-22
22	1	2018	10:00:00	F	1	1	Coula_edulis_nuts	kmy	2018-01-22
22	1	2018	10:10:00	F	1	1	Coula_edulis_nuts	kmy	2018-01-22
22	1	2018	10:20:00	T	1	3		kmy	2018-01-22
22	1	2018	10:30:00		NA	NA		kmy	2018-01-22
22	1	2018	10:40:00		NA	NA		kmy	2018-01-22
22	1	2018	10:50:00		NA	NA		kmy	2018-01-22
22	1	2018	11:00:00		NA	NA		kmy	2018-01-22
22	1	2018	11:10:00		NA	NA		kmy	2018-01-22
22	1	2018	11:20:00		NA	NA		kmy	2018-01-22
22	1	2018	11:30:00		NA	NA		kmy	2018-01-22
22	1	2018	11:40:00		NA	NA		kmy	2018-01-22
22	1	2018	11:50:00		NA	NA		kmy	2018-01-22
22	1	2018	12:00:00		NA	NA		kmy	2018-01-22
22	1	2018	12:10:00		NA	NA		kmy	2018-01-22
22	1	2018	12:20:00		NA	NA		kmy	2018-01-22
22	1	2018	12:30:00		NA	NA		kmy	2018-01-22
31	1	2018	15:00:00		NA	NA		kmy	2018-01-31
31	1	2018	15:10:00		NA	NA		kmy	2018-01-31
31	1	2018	15:20:00	FR	1	NA		kmy	2018-01-31
31	1	2018	15:30:00		NA	NA		kmy	2018-01-31
31	1	2018	15:40:00	R	1	NA		kmy	2018-01-31
31	1	2018	15:50:00		NA	NA		kmy	2018-01-31
31	1	2018	16:00:00		NA	NA		kmy	2018-01-31
1	2	2018	11:50:00	R	1	NA		kmy	2018-02-01
1	2	2018	12:00:00		NA	NA		kmy	2018-02-01
1	2	2018	12:10:00		NA	NA		kmy	2018-02-01
1	2	2018	12:20:00	R	1	2		kmy	2018-02-01
1	2	2018	12:30:00	R	1	4		kmy	2018-02-01
1	2	2018	12:40:00	R	1	4		kmy	2018-02-01
1	2	2018	12:50:00		NA	NA		kmy	2018-02-01
1	2	2018	13:00:00		NA	NA		kmy	2018-02-01
1	2	2018	13:10:00		NA	NA		kmy	2018-02-01
1	2	2018	13:20:00		NA	NA		kmy	2018-02-01
1	2	2018	13:30:00		NA	NA		kmy	2018-02-01
1	2	2018	13:40:00		NA	NA		kmy	2018-02-01
1	2	2018	13:50:00		NA	NA		kmy	2018-02-01
1	2	2018	14:00:00		NA	NA		kmy	2018-02-01
1	2	2018	14:10:00		NA	NA		kmy	2018-02-01
1	2	2018	14:20:00	T	1	NA		kmy	2018-02-01
1	2	2018	14:30:00	FR	5	NA	Dialium_dinklagei_fr	kmy	2018-02-01
1	2	2018	14:40:00	FR	5	2	Dialium_dinklagei_fr	kmy	2018-02-01
1	2	2018	14:50:00	FR	5	3	Dialium_dinklagei_fr	kmy	2018-02-01
1	2	2018	15:00:00	FR	5	3	Dialium_dinklagei_fr	kmy	2018-02-01
1	2	2018	15:10:00	FR	5	3	Dialium_dinklagei_fr	kmy	2018-02-01
1	2	2018	15:20:00	FR	5	3	Dialium_dinklagei_fr	kmy	2018-02-01
1	2	2018	15:30:00	FR	5	3	Dialium_dinklagei_fr	kmy	2018-02-01
1	2	2018	15:40:00	FR	5	3	Dialium_dinklagei_fr	kmy	2018-02-01
1	2	2018	15:50:00	FR	5	3	Dialium_dinklagei_fr	kmy	2018-02-01
1	2	2018	16:00:00	FR	5	2	Dialium_dinklagei_fr	kmy	2018-02-01
1	2	2018	16:10:00	FR	5	2	Dialium_dinklagei_fr	kmy	2018-02-01
1	2	2018	16:20:00	FR	1	NA	Dialium_dinklagei_fr	kmy	2018-02-01
1	2	2018	16:30:00	FR	1	NA	Dialium_dinklagei_fr	kmy	2018-02-01
2	2	2018	09:10:00		NA	NA		kmy	2018-02-02
2	2	2018	09:20:00	F	1	NA	Coula_edulis_nuts	kmy	2018-02-02
2	2	2018	09:30:00	R	3	NA		kmy	2018-02-02
2	2	2018	09:40:00		NA	NA		kmy	2018-02-02
2	2	2018	09:50:00		NA	NA		kmy	2018-02-02
2	2	2018	10:00:00	R	1	NA		kmy	2018-02-02
2	2	2018	10:10:00	R	1	NA		kmy	2018-02-02
2	2	2018	10:20:00		NA	NA		kmy	2018-02-02
2	2	2018	10:30:00	F	1	NA	Coula_edulis_nuts	kmy	2018-02-02
2	2	2018	10:40:00		NA	NA		kmy	2018-02-02
2	2	2018	10:50:00		NA	NA		kmy	2018-02-02
2	2	2018	11:00:00	F	1	NA	Marantaceae_sp_nfr	kmy	2018-02-02
2	2	2018	11:10:00	F	3	NA	Marantaceae_sp_nfr	kmy	2018-02-02
2	2	2018	11:20:00	F	4	NA	Wamba_nfr	kmy	2018-02-02
2	2	2018	11:30:00	F	4	NA	Wamba_nfr	kmy	2018-02-02
2	2	2018	11:40:00		NA	NA		kmy	2018-02-02
2	2	2018	11:50:00	R	1	NA		kmy	2018-02-02
2	2	2018	12:00:00	R	1	NA		kmy	2018-02-02
2	2	2018	12:10:00	R	1	NA		kmy	2018-02-02
2	2	2018	12:20:00	R	1	NA		kmy	2018-02-02
2	2	2018	12:30:00	T	1	NA		kmy	2018-02-02
2	2	2018	12:40:00		NA	NA		kmy	2018-02-02
2	2	2018	12:50:00		NA	NA		kmy	2018-02-02
2	2	2018	13:00:00		NA	NA		kmy	2018-02-02
2	2	2018	13:10:00		NA	NA		kmy	2018-02-02
2	2	2018	13:20:00		NA	NA		kmy	2018-02-02
2	2	2018	13:30:00		NA	NA		kmy	2018-02-02
2	2	2018	13:40:00		NA	NA		kmy	2018-02-02
2	2	2018	13:50:00		NA	NA		kmy	2018-02-02
2	2	2018	14:00:00		NA	NA		kmy	2018-02-02
2	2	2018	14:10:00	F	4	3	UN	kmy	2018-02-02
2	2	2018	14:20:00	F	4	2	UN	kmy	2018-02-02
2	2	2018	14:30:00		NA	NA		kmy	2018-02-02
2	2	2018	14:40:00		NA	NA		kmy	2018-02-02
2	2	2018	14:50:00		NA	NA		kmy	2018-02-02
2	2	2018	15:00:00	R	1	NA		kmy	2018-02-02
2	2	2018	15:10:00	R	1	NA		kmy	2018-02-02
2	2	2018	15:20:00		NA	NA		kmy	2018-02-02
2	2	2018	15:30:00		NA	NA		kmy	2018-02-02
2	2	2018	15:40:00		NA	NA		kmy	2018-02-02
2	2	2018	15:50:00	F	1	2	Coula_edulis_nuts	kmy	2018-02-02
2	2	2018	16:00:00	F	1	NA	Coula_edulis_nuts	kmy	2018-02-02
2	2	2018	16:10:00	F	1	2	Coula_edulis_nuts	kmy	2018-02-02
2	2	2018	16:20:00	F	1	4	Coula_edulis_nuts	kmy	2018-02-02
2	2	2018	16:30:00	F	1	NA	Coula_edulis_nuts	kmy	2018-02-02
3	2	2018	12:20:00		NA	NA		kmy	2018-02-03
3	2	2018	12:30:00		NA	NA		kmy	2018-02-03
3	2	2018	12:40:00		NA	NA		kmy	2018-02-03
3	2	2018	12:50:00		NA	NA		kmy	2018-02-03
3	2	2018	13:00:00		NA	NA		kmy	2018-02-03
3	2	2018	13:10:00	T	1	NA		kmy	2018-02-03
3	2	2018	13:20:00	T	1	NA		kmy	2018-02-03
3	2	2018	13:30:00		NA	NA		kmy	2018-02-03
3	2	2018	13:40:00		NA	NA		kmy	2018-02-03
3	2	2018	13:50:00		NA	NA		kmy	2018-02-03
3	2	2018	14:00:00	F	4	NA	Wamba_nfr	kmy	2018-02-03
3	2	2018	14:10:00	T	1	NA		kmy	2018-02-03
3	2	2018	14:20:00	FR	1	NA	Salacia_sp_fr	kmy	2018-02-03
3	2	2018	14:30:00		NA	NA		kmy	2018-02-03
3	2	2018	14:40:00		NA	NA		kmy	2018-02-03
3	2	2018	14:50:00	R	2	NA		kmy	2018-02-03
3	2	2018	15:00:00	F	1	NA	Coula_edulis_nuts	kmy	2018-02-03
3	2	2018	15:10:00	F	1	NA	Coula_edulis_nuts	kmy	2018-02-03
3	2	2018	15:20:00	T	1	NA		kmy	2018-02-03
3	2	2018	15:30:00		NA	NA		kmy	2018-02-03
3	2	2018	15:40:00		NA	NA		kmy	2018-02-03
3	2	2018	15:50:00	FR	1	NA	Salacia_sp_fr	kmy	2018-02-03
3	2	2018	16:00:00	FR	1	NA	Salacia_sp_fr	kmy	2018-02-03
3	2	2018	16:10:00	F	1	NA	Coula_edulis_nuts	kmy	2018-02-03
3	2	2018	16:20:00	F	1	NA	Coula_edulis_nuts	kmy	2018-02-03
3	2	2018	16:30:00	F	1	NA	Coula_edulis_nuts	kmy	2018-02-03
4	2	2018	10:50:00	T	1	NA		kmy	2018-02-04
4	2	2018	11:00:00	T	1	NA		kmy	2018-02-04
4	2	2018	11:10:00	F	1	NA	Coula_edulis_nuts	kmy	2018-02-04
4	2	2018	11:20:00	T	1	NA		kmy	2018-02-04
4	2	2018	11:30:00	T	1	NA		kmy	2018-02-04
4	2	2018	11:40:00		NA	NA		kmy	2018-02-04
4	2	2018	11:50:00	F	1	4	Calpocalyx_sp_nuts	kmy	2018-02-04
4	2	2018	12:00:00	F	1	4	Calpocalyx_sp_nuts	kmy	2018-02-04
4	2	2018	12:10:00	F	1	3	Calpocalyx_sp_nuts	kmy	2018-02-04
4	2	2018	12:20:00	F	1	2	Calpocalyx_sp_nuts	kmy	2018-02-04
4	2	2018	12:30:00	T	1	NA		kmy	2018-02-04
4	2	2018	12:40:00		NA	NA		kmy	2018-02-04
4	2	2018	12:50:00		NA	NA		kmy	2018-02-04
4	2	2018	13:00:00		NA	NA		kmy	2018-02-04
4	2	2018	13:10:00	T	1	NA		kmy	2018-02-04
4	2	2018	13:20:00	T	1	NA		kmy	2018-02-04
4	2	2018	13:30:00	T	1	NA		kmy	2018-02-04
4	2	2018	13:40:00	F	1	NA	Coula_edulis_nuts	kmy	2018-02-04
4	2	2018	13:50:00		NA	NA		kmy	2018-02-04
4	2	2018	14:00:00		NA	NA		kmy	2018-02-04
4	2	2018	14:10:00		NA	NA		kmy	2018-02-04
4	2	2018	14:20:00		NA	NA		kmy	2018-02-04
4	2	2018	15:40:00		NA	NA		kmy	2018-02-04
4	2	2018	15:50:00	T	1	NA		kmy	2018-02-04
4	2	2018	16:00:00		NA	NA		kmy	2018-02-04
4	2	2018	16:10:00	F	1	NA	Coula_edulis_nuts	kmy	2018-02-04
4	2	2018	16:20:00	F	1	NA	Coula_edulis_nuts	kmy	2018-02-04
4	2	2018	16:30:00		NA	NA		kmy	2018-02-04
5	2	2018	14:00:00	T	1	NA		kmy	2018-02-05
5	2	2018	14:10:00	T	1	NA		kmy	2018-02-05
5	2	2018	14:20:00		NA	NA		kmy	2018-02-05
5	2	2018	14:30:00		NA	NA		kmy	2018-02-05
5	2	2018	14:40:00	T	1	NA		kmy	2018-02-05
5	2	2018	14:50:00	F	1	NA	Calpocalyx_sp_nuts	kmy	2018-02-05
5	2	2018	15:00:00		NA	NA		kmy	2018-02-05
5	2	2018	15:10:00		NA	NA		kmy	2018-02-05
5	2	2018	15:20:00		NA	NA		kmy	2018-02-05
5	2	2018	15:30:00	FR	1	NA	Diospyrus_dendo_fr	kmy	2018-02-05
5	2	2018	15:40:00		NA	NA		kmy	2018-02-05
5	2	2018	15:50:00		NA	NA		kmy	2018-02-05
5	2	2018	16:00:00	T	1	NA		kmy	2018-02-05
6	2	2018	12:20:00	R	1	3		kmy	2018-02-06
6	2	2018	12:30:00	R	1	3		kmy	2018-02-06
6	2	2018	12:40:00	R	1	3		kmy	2018-02-06
6	2	2018	12:50:00	R	1	3		kmy	2018-02-06
6	2	2018	13:00:00	R	1	3		kmy	2018-02-06
6	2	2018	13:10:00	R	1	4		kmy	2018-02-06
6	2	2018	13:20:00	R	1	4		kmy	2018-02-06
6	2	2018	13:30:00	R	1	4		kmy	2018-02-06
6	2	2018	13:40:00	R	1	4		kmy	2018-02-06
6	2	2018	13:50:00	R	1	4		kmy	2018-02-06
6	2	2018	14:00:00	R	1	4		kmy	2018-02-06
6	2	2018	14:10:00		NA	NA		kmy	2018-02-06
6	2	2018	14:20:00		NA	NA		kmy	2018-02-06
6	2	2018	14:30:00		NA	NA		kmy	2018-02-06
6	2	2018	14:40:00		NA	NA		kmy	2018-02-06
6	2	2018	14:50:00		NA	NA		kmy	2018-02-06
6	2	2018	15:00:00		NA	NA		kmy	2018-02-06
6	2	2018	15:10:00	T	1	NA		kmy	2018-02-06
6	2	2018	15:20:00		NA	NA		kmy	2018-02-06
6	2	2018	15:30:00	F	1	NA	Coula_edulis_nuts	kmy	2018-02-06
6	2	2018	15:40:00	T	1	NA		kmy	2018-02-06
6	2	2018	15:50:00	F	1	NA	Coula_edulis_nuts	kmy	2018-02-06
6	2	2018	16:00:00	R	1	4		kmy	2018-02-06
6	2	2018	16:10:00		NA	NA		kmy	2018-02-06
6	2	2018	16:20:00	T	1	4		kmy	2018-02-06
6	2	2018	16:30:00	T	1	NA		kmy	2018-02-06
7	2	2018	09:00:00	F	1	NA	Calpocalyx_sp_nuts	kmy	2018-02-07
7	2	2018	09:10:00	F	1	NA	Calpocalyx_sp_nuts	kmy	2018-02-07
7	2	2018	09:20:00		NA	NA		kmy	2018-02-07
7	2	2018	09:30:00	T	1	3		kmy	2018-02-07
7	2	2018	09:40:00		NA	NA		kmy	2018-02-07
7	2	2018	09:50:00	T	1	NA		kmy	2018-02-07
7	2	2018	10:00:00	F	1	NA	Calpocalyx_sp_nuts	kmy	2018-02-07
7	2	2018	10:10:00	FR	3	4	UN	kmy	2018-02-07
7	2	2018	10:20:00		NA	NA		kmy	2018-02-07
7	2	2018	10:30:00		NA	NA		kmy	2018-02-07
7	2	2018	10:40:00	R	1	NA		kmy	2018-02-07
7	2	2018	10:50:00		NA	NA		kmy	2018-02-07
7	2	2018	11:00:00		NA	NA		kmy	2018-02-07
7	2	2018	11:10:00	T	1	NA		kmy	2018-02-07
7	2	2018	11:20:00	R	1	NA		kmy	2018-02-07
7	2	2018	11:30:00	R	1	NA		kmy	2018-02-07
7	2	2018	11:40:00	R	1	NA		kmy	2018-02-07
7	2	2018	11:50:00	R	1	NA		kmy	2018-02-07
7	2	2018	12:00:00	R	1	3		kmy	2018-02-07
7	2	2018	12:10:00	R	1	3		kmy	2018-02-07
7	2	2018	12:20:00	R	1	3		kmy	2018-02-07
7	2	2018	12:30:00	T	1	3		kmy	2018-02-07
7	2	2018	12:40:00	F	1	NA	Calpocalyx_sp_nuts	kmy	2018-02-07
7	2	2018	12:50:00	R	1	NA		kmy	2018-02-07
7	2	2018	13:00:00		NA	NA		kmy	2018-02-07
7	2	2018	13:10:00	F	1	NA	UN	kmy	2018-02-07
7	2	2018	13:20:00		NA	NA		kmy	2018-02-07
7	2	2018	13:30:00	F	1	NA	UN	kmy	2018-02-07
7	2	2018	13:40:00		NA	NA		kmy	2018-02-07
7	2	2018	13:50:00		NA	NA		kmy	2018-02-07
7	2	2018	14:00:00	T	1	NA		kmy	2018-02-07
7	2	2018	14:10:00		NA	NA		kmy	2018-02-07
7	2	2018	14:20:00		NA	NA		kmy	2018-02-07
7	2	2018	14:30:00		NA	NA		kmy	2018-02-07
7	2	2018	14:40:00		NA	NA		kmy	2018-02-07
7	2	2018	14:50:00		NA	NA		kmy	2018-02-07
7	2	2018	15:00:00		NA	NA		kmy	2018-02-07
7	2	2018	15:10:00	FR	5	NA	Dialium_dinklagei_fr	kmy	2018-02-07
7	2	2018	15:20:00	FR	5	4	Dialium_dinklagei_fr	kmy	2018-02-07
7	2	2018	15:30:00	FR	5	4	Dialium_dinklagei_fr	kmy	2018-02-07
7	2	2018	15:40:00	FR	5	4	Dialium_dinklagei_fr	kmy	2018-02-07
7	2	2018	15:50:00	FR	5	4	Dialium_dinklagei_fr	kmy	2018-02-07
7	2	2018	16:00:00	T	1	2		kmy	2018-02-07
7	2	2018	16:10:00	T	1	NA		kmy	2018-02-07
7	2	2018	16:20:00	F	1	3	Coula_edulis_nuts	kmy	2018-02-07
7	2	2018	16:30:00	F	1	3	Coula_edulis_nuts	kmy	2018-02-07
7	2	2018	16:40:00	F	1	NA	Coula_edulis_nuts	kmy	2018-02-07
8	2	2018	09:50:00	T	1	NA		kmy	2018-02-08
8	2	2018	10:00:00		NA	NA		kmy	2018-02-08
8	2	2018	10:10:00	T	1	NA		kmy	2018-02-08
8	2	2018	10:20:00	R	1	NA		kmy	2018-02-08
8	2	2018	10:30:00	FR	1	NA	Diospyrus_dendo_fr	kmy	2018-02-08
8	2	2018	10:40:00	T	1	NA		kmy	2018-02-08
8	2	2018	10:50:00		NA	NA		kmy	2018-02-08
8	2	2018	11:00:00	F	1	NA	Calpocalyx_sp_nuts	kmy	2018-02-08
8	2	2018	11:10:00	R	1	NA		kmy	2018-02-08
8	2	2018	11:20:00	F	1	NA	Calpocalyx_sp_nuts	kmy	2018-02-08
8	2	2018	11:30:00	T	1	NA		kmy	2018-02-08
8	2	2018	11:40:00	T	1	NA		kmy	2018-02-08
8	2	2018	11:50:00	T	1	NA		kmy	2018-02-08
8	2	2018	12:00:00		NA	NA		kmy	2018-02-08
8	2	2018	12:10:00		NA	NA		kmy	2018-02-08
8	2	2018	12:20:00	T	1	NA		kmy	2018-02-08
8	2	2018	12:30:00	T	1	NA		kmy	2018-02-08
8	2	2018	12:40:00		NA	NA		kmy	2018-02-08
8	2	2018	12:50:00		NA	NA		kmy	2018-02-08
8	2	2018	13:00:00		NA	NA		kmy	2018-02-08
8	2	2018	13:10:00	T	1	3		kmy	2018-02-08
8	2	2018	13:20:00	T	1	NA		kmy	2018-02-08
8	2	2018	13:30:00	T	1	NA		kmy	2018-02-08
8	2	2018	13:40:00		NA	NA		kmy	2018-02-08
8	2	2018	13:50:00		NA	NA		kmy	2018-02-08
8	2	2018	14:00:00	F	1	NA	Coula_edulis_nuts	kmy	2018-02-08
8	2	2018	14:10:00	F	1	2	Coula_edulis_nuts	kmy	2018-02-08
8	2	2018	14:20:00	F	1	2	Coula_edulis_nuts	kmy	2018-02-08
8	2	2018	14:30:00	F	1	3	Coula_edulis_nuts	kmy	2018-02-08
8	2	2018	14:40:00	F	1	2	Coula_edulis_nuts	kmy	2018-02-08
8	2	2018	14:50:00	T	1	NA		kmy	2018-02-08
8	2	2018	15:00:00	F	1	NA	Coula_edulis_nuts	kmy	2018-02-08
8	2	2018	15:10:00		NA	NA		kmy	2018-02-08
8	2	2018	15:20:00		NA	NA		kmy	2018-02-08
8	2	2018	15:30:00		NA	NA		kmy	2018-02-08
8	2	2018	15:40:00		NA	NA		kmy	2018-02-08
8	2	2018	15:50:00		NA	NA		kmy	2018-02-08
8	2	2018	16:00:00		NA	NA		kmy	2018-02-08
9	2	2018	12:10:00	F	1	NA	Coula_edulis_nuts	kmy	2018-02-09
9	2	2018	12:20:00		NA	NA		kmy	2018-02-09
9	2	2018	12:30:00		NA	NA		kmy	2018-02-09
9	2	2018	12:40:00	R	1	NA		kmy	2018-02-09
9	2	2018	12:50:00	R	1	NA		kmy	2018-02-09
9	2	2018	13:00:00		NA	NA		kmy	2018-02-09
9	2	2018	13:10:00		NA	NA		kmy	2018-02-09
9	2	2018	13:20:00		NA	NA		kmy	2018-02-09
9	2	2018	13:30:00		NA	NA		kmy	2018-02-09
9	2	2018	13:40:00		NA	NA		kmy	2018-02-09
9	2	2018	13:50:00		NA	NA		kmy	2018-02-09
9	2	2018	14:00:00	T	3	3		kmy	2018-02-09
9	2	2018	14:10:00		NA	NA		kmy	2018-02-09
9	2	2018	14:20:00		NA	NA		kmy	2018-02-09
9	2	2018	14:30:00	T	1	NA		kmy	2018-02-09
9	2	2018	14:40:00	R	1	NA		kmy	2018-02-09
9	2	2018	14:50:00	T	1	NA		kmy	2018-02-09
9	2	2018	15:00:00	R	1	NA		kmy	2018-02-09
9	2	2018	15:10:00		NA	NA		kmy	2018-02-09
9	2	2018	15:20:00	R	1	NA		kmy	2018-02-09
9	2	2018	15:30:00		NA	NA		kmy	2018-02-09
9	2	2018	15:40:00		NA	NA		kmy	2018-02-09
9	2	2018	15:50:00		NA	NA		kmy	2018-02-09
9	2	2018	16:00:00	T	1	NA		kmy	2018-02-09
10	2	2018	09:10:00		NA	NA		kmy	2018-02-10
10	2	2018	09:20:00		NA	NA		kmy	2018-02-10
10	2	2018	09:30:00	T	1	NA		kmy	2018-02-10
10	2	2018	09:40:00	R	1	NA		kmy	2018-02-10
10	2	2018	09:50:00		NA	NA		kmy	2018-02-10
10	2	2018	10:00:00		NA	NA		kmy	2018-02-10
10	2	2018	10:10:00		NA	NA		kmy	2018-02-10
10	2	2018	10:20:00		NA	NA		kmy	2018-02-10
10	2	2018	10:30:00		NA	NA		kmy	2018-02-10
10	2	2018	10:40:00	R	1	NA		kmy	2018-02-10
10	2	2018	10:50:00	T	1	NA		kmy	2018-02-10
10	2	2018	11:00:00	F	1	NA	Coula_edulis_nuts	kmy	2018-02-10
10	2	2018	11:10:00	F	1	NA	Coula_edulis_nuts	kmy	2018-02-10
10	2	2018	11:20:00	F	1	NA	Coula_edulis_nuts	kmy	2018-02-10
10	2	2018	11:30:00	F	1	3	Coula_edulis_nuts	kmy	2018-02-10
10	2	2018	11:40:00	F	1	3	Coula_edulis_nuts	kmy	2018-02-10
10	2	2018	11:50:00	F	1	2	Coula_edulis_nuts	kmy	2018-02-10
10	2	2018	12:00:00	F	1	2	Coula_edulis_nuts	kmy	2018-02-10
10	2	2018	12:10:00	F	1	2	Coula_edulis_nuts	kmy	2018-02-10
10	2	2018	12:20:00	T	1	NA		kmy	2018-02-10
10	2	2018	12:30:00	R	1	NA		kmy	2018-02-10
10	2	2018	12:40:00		NA	NA		kmy	2018-02-10
10	2	2018	12:50:00	R	1	4		kmy	2018-02-10
10	2	2018	13:00:00		NA	NA		kmy	2018-02-10
10	2	2018	13:10:00	R	1	1		kmy	2018-02-10
10	2	2018	13:20:00	FR	1	1	Diospyrus_dendo_fr	kmy	2018-02-10
10	2	2018	13:30:00		NA	NA		kmy	2018-02-10
10	2	2018	13:40:00		NA	NA		kmy	2018-02-10
10	2	2018	13:50:00		NA	NA		kmy	2018-02-10
10	2	2018	14:00:00	R	1	1		kmy	2018-02-10
10	2	2018	14:10:00	R	1	4		kmy	2018-02-10
10	2	2018	14:20:00	T	1	4		kmy	2018-02-10
10	2	2018	14:30:00	F	1	3	Coula_edulis_nuts	kmy	2018-02-10
10	2	2018	14:40:00	R	1	NA		kmy	2018-02-10
10	2	2018	14:50:00		NA	NA		kmy	2018-02-10
10	2	2018	15:00:00	T	1	4		kmy	2018-02-10
10	2	2018	15:10:00	R	1	2		kmy	2018-02-10
10	2	2018	15:20:00	R	1	1		kmy	2018-02-10
10	2	2018	15:30:00		NA	NA		kmy	2018-02-10
10	2	2018	15:40:00		NA	NA		kmy	2018-02-10
10	2	2018	15:50:00	T	2	NA		kmy	2018-02-10
10	2	2018	16:00:00	T	1	NA		kmy	2018-02-10
10	2	2018	16:10:00		NA	NA		kmy	2018-02-10
10	2	2018	16:20:00	F	1	NA	Cyperaceae_sp_nfr	kmy	2018-02-10
11	2	2018	12:20:00	R	1	NA		kmy	2018-02-11
11	2	2018	12:30:00	R	1	3		kmy	2018-02-11
11	2	2018	12:40:00	R	1	NA		kmy	2018-02-11
11	2	2018	12:50:00		NA	NA		kmy	2018-02-11
11	2	2018	13:00:00		NA	NA		kmy	2018-02-11
11	2	2018	13:10:00		NA	NA		kmy	2018-02-11
11	2	2018	13:20:00		NA	NA		kmy	2018-02-11
11	2	2018	13:30:00		NA	NA		kmy	2018-02-11
11	2	2018	13:40:00		NA	NA		kmy	2018-02-11
11	2	2018	13:50:00	R	1	NA		kmy	2018-02-11
11	2	2018	14:00:00	R	1	NA		kmy	2018-02-11
11	2	2018	14:10:00		NA	NA		kmy	2018-02-11
11	2	2018	14:20:00		NA	NA		kmy	2018-02-11
11	2	2018	14:30:00		NA	NA		kmy	2018-02-11
11	2	2018	14:40:00	R	1	NA		kmy	2018-02-11
11	2	2018	14:50:00	FR	1	NA	Cissus_sp_fr	kmy	2018-02-11
11	2	2018	15:00:00	R	1	NA		kmy	2018-02-11
11	2	2018	15:10:00	FR	1	NA	Cissus_sp_fr	kmy	2018-02-11
11	2	2018	15:20:00	FR	1	NA	Cissus_sp_fr	kmy	2018-02-11
11	2	2018	15:30:00	FR	1	NA	Cissus_sp_fr	kmy	2018-02-11
11	2	2018	15:40:00	FR	1	NA	Cissus_sp_fr	kmy	2018-02-11
11	2	2018	15:50:00	R	1	NA		kmy	2018-02-11
11	2	2018	16:00:00		NA	NA		kmy	2018-02-11
12	2	2018	11:00:00	FR	1	NA	Salacia_sp_fr	kmy	2018-02-12
12	2	2018	11:10:00	FR	1	NA	Salacia_sp_fr	kmy	2018-02-12
12	2	2018	11:20:00	F	1	NA	UN	kmy	2018-02-12
12	2	2018	11:30:00	F	1	NA	UN	kmy	2018-02-12
12	2	2018	11:40:00	F	1	4	UN	kmy	2018-02-12
12	2	2018	11:50:00	F	1	3	UN	kmy	2018-02-12
12	2	2018	12:00:00	T	1	NA		kmy	2018-02-12
12	2	2018	12:10:00		NA	NA		kmy	2018-02-12
12	2	2018	12:20:00		NA	NA		kmy	2018-02-12
12	2	2018	12:30:00		NA	NA		kmy	2018-02-12
12	2	2018	12:40:00		NA	NA		kmy	2018-02-12
12	2	2018	12:50:00		NA	NA		kmy	2018-02-12
12	2	2018	13:00:00		NA	NA		kmy	2018-02-12
12	2	2018	13:10:00	F	1	NA		kmy	2018-02-12
12	2	2018	13:20:00		NA	NA		kmy	2018-02-12
12	2	2018	13:30:00		NA	NA		kmy	2018-02-12
12	2	2018	13:40:00		NA	NA		kmy	2018-02-12
12	2	2018	13:50:00		NA	NA		kmy	2018-02-12
12	2	2018	14:00:00		NA	NA		kmy	2018-02-12
12	2	2018	14:10:00	T	1	NA		kmy	2018-02-12
12	2	2018	14:20:00	R	1	NA		kmy	2018-02-12
12	2	2018	14:30:00	T	1	NA		kmy	2018-02-12
12	2	2018	14:40:00		NA	NA		kmy	2018-02-12
12	2	2018	14:50:00		NA	NA		kmy	2018-02-12
12	2	2018	15:00:00		NA	NA		kmy	2018-02-12
12	2	2018	15:10:00		NA	NA		kmy	2018-02-12
12	2	2018	15:20:00	R	1	NA		kmy	2018-02-12
12	2	2018	15:30:00		NA	NA		kmy	2018-02-12
12	2	2018	15:40:00	R	1	NA		kmy	2018-02-12
12	2	2018	15:50:00	T	1	NA		kmy	2018-02-12
12	2	2018	16:00:00		NA	NA		kmy	2018-02-12
12	2	2018	16:10:00		NA	NA		kmy	2018-02-12
12	2	2018	16:20:00		NA	NA		kmy	2018-02-12
13	2	2018	07:40:00	T	5	NA		kmy	2018-02-13
13	2	2018	07:50:00	FR	1	NA	Dialium_dinklagei_fr	kmy	2018-02-13
13	2	2018	08:00:00		NA	NA		kmy	2018-02-13
13	2	2018	08:10:00	F	1	NA	Marantaceae_sp_nfr	kmy	2018-02-13
13	2	2018	08:20:00	T	1	NA		kmy	2018-02-13
13	2	2018	08:30:00	T	1	NA		kmy	2018-02-13
13	2	2018	08:40:00		NA	NA		kmy	2018-02-13
13	2	2018	08:50:00		NA	NA		kmy	2018-02-13
13	2	2018	09:00:00		NA	NA		kmy	2018-02-13
13	2	2018	09:10:00	F	1	4	Calpocalyx_sp_nuts	kmy	2018-02-13
13	2	2018	09:20:00	F	1	3	Calpocalyx_sp_nuts	kmy	2018-02-13
13	2	2018	09:30:00	F	1	2	Calpocalyx_sp_nuts	kmy	2018-02-13
13	2	2018	09:40:00	R	1	2		kmy	2018-02-13
13	2	2018	09:50:00	R	1	2		kmy	2018-02-13
13	2	2018	10:00:00	R	1	1		kmy	2018-02-13
13	2	2018	10:10:00	R	1	1		kmy	2018-02-13
13	2	2018	10:20:00		NA	NA		kmy	2018-02-13
13	2	2018	10:30:00		1	2	FAECES	kmy	2018-02-13
13	2	2018	10:40:00		1	1	FAECES	kmy	2018-02-13
13	2	2018	10:50:00	T	1	4		kmy	2018-02-13
13	2	2018	11:00:00	T	1	NA		kmy	2018-02-13
13	2	2018	11:10:00	T	1	NA		kmy	2018-02-13
13	2	2018	11:20:00	F	1	NA	Calpocalyx_sp_nuts	kmy	2018-02-13
13	2	2018	11:30:00		NA	NA		kmy	2018-02-13
13	2	2018	11:40:00		NA	NA		kmy	2018-02-13
13	2	2018	11:50:00	F	1	NA	Calpocalyx_sp_nuts	kmy	2018-02-13
13	2	2018	12:00:00	R	1	2		kmy	2018-02-13
13	2	2018	12:10:00	T	1	4		kmy	2018-02-13
13	2	2018	12:20:00	T	1	5		kmy	2018-02-13
13	2	2018	12:30:00		NA	NA		kmy	2018-02-13
13	2	2018	12:40:00		NA	NA		kmy	2018-02-13
13	2	2018	12:50:00		NA	NA		kmy	2018-02-13
13	2	2018	13:00:00	R	1	NA		kmy	2018-02-13
13	2	2018	13:10:00	T	1	NA		kmy	2018-02-13
13	2	2018	13:20:00	T	1	NA		kmy	2018-02-13
13	2	2018	13:30:00		NA	NA		kmy	2018-02-13
13	2	2018	13:40:00	T	1	NA		kmy	2018-02-13
13	2	2018	13:50:00		NA	NA		kmy	2018-02-13
13	2	2018	14:00:00		NA	NA		kmy	2018-02-13
13	2	2018	14:10:00		NA	NA		kmy	2018-02-13
13	2	2018	14:20:00		NA	NA		kmy	2018-02-13
13	2	2018	14:30:00		NA	NA		kmy	2018-02-13
13	2	2018	14:40:00		NA	NA		kmy	2018-02-13
13	2	2018	14:50:00		NA	NA		kmy	2018-02-13
13	2	2018	15:00:00		NA	NA		kmy	2018-02-13
13	2	2018	15:10:00		NA	NA		kmy	2018-02-13
13	2	2018	15:20:00		NA	NA		kmy	2018-02-13
13	2	2018	15:30:00		NA	NA		kmy	2018-02-13
13	2	2018	15:40:00	R	1	NA		kmy	2018-02-13
13	2	2018	15:50:00	R	1	2		kmy	2018-02-13
13	2	2018	16:00:00	R	1	2		kmy	2018-02-13
13	2	2018	16:10:00	T	1	NA		kmy	2018-02-13
13	2	2018	16:20:00	R	1	NA		kmy	2018-02-13
13	2	2018	16:30:00	F	1	NA	Marantaceae_sp_nfr	kmy	2018-02-13
14	2	2018	12:20:00		NA	NA		kmy	2018-02-14
14	2	2018	12:30:00		NA	NA		kmy	2018-02-14
14	2	2018	12:40:00		NA	NA		kmy	2018-02-14
14	2	2018	12:50:00		NA	NA		kmy	2018-02-14
14	2	2018	13:00:00		NA	NA		kmy	2018-02-14
14	2	2018	13:10:00	R	1	5		kmy	2018-02-14
14	2	2018	13:20:00		NA	NA		kmy	2018-02-14
14	2	2018	13:30:00	R	1	NA		kmy	2018-02-14
14	2	2018	13:40:00		NA	NA		kmy	2018-02-14
14	2	2018	13:50:00	T	1	NA		kmy	2018-02-14
14	2	2018	14:00:00		NA	NA		kmy	2018-02-14
14	2	2018	14:10:00		NA	NA		kmy	2018-02-14
14	2	2018	14:20:00	FR	5	3	Dialium_dinklagei_fr	kmy	2018-02-14
14	2	2018	14:30:00	FR	5	3	Dialium_dinklagei_fr	kmy	2018-02-14
14	2	2018	14:40:00	FR	5	3	Dialium_dinklagei_fr	kmy	2018-02-14
14	2	2018	14:50:00	FR	5	3	Dialium_dinklagei_fr	kmy	2018-02-14
14	2	2018	15:00:00		NA	NA		kmy	2018-02-14
14	2	2018	15:10:00	R	2	4		kmy	2018-02-14
14	2	2018	15:20:00		NA	NA		kmy	2018-02-14
14	2	2018	15:30:00		NA	NA		kmy	2018-02-14
14	2	2018	15:40:00		NA	NA		kmy	2018-02-14
14	2	2018	15:50:00		NA	NA		kmy	2018-02-14
14	2	2018	16:00:00		NA	NA		kmy	2018-02-14
14	2	2018	16:10:00		NA	NA		kmy	2018-02-14
15	2	2018	08:50:00	R	2	3		kmy	2018-02-15
15	2	2018	09:00:00	R	1	3		kmy	2018-02-15
15	2	2018	09:10:00	R	1	3		kmy	2018-02-15
15	2	2018	09:20:00		NA	NA		kmy	2018-02-15
15	2	2018	09:30:00		NA	NA		kmy	2018-02-15
15	2	2018	09:40:00		NA	NA		kmy	2018-02-15
15	2	2018	09:50:00		NA	NA		kmy	2018-02-15
15	2	2018	10:00:00		NA	NA		kmy	2018-02-15
15	2	2018	10:10:00		NA	NA		kmy	2018-02-15
15	2	2018	10:20:00	R	1	NA		kmy	2018-02-15
15	2	2018	10:30:00		NA	NA		kmy	2018-02-15
15	2	2018	10:40:00		NA	NA		kmy	2018-02-15
15	2	2018	10:50:00		NA	NA		kmy	2018-02-15
15	2	2018	11:00:00		NA	NA		kmy	2018-02-15
15	2	2018	11:10:00		NA	NA		kmy	2018-02-15
15	2	2018	11:20:00	T	1	NA		kmy	2018-02-15
15	2	2018	11:30:00		NA	NA		kmy	2018-02-15
15	2	2018	11:40:00	F	5	5	Wamba_nfr	kmy	2018-02-15
15	2	2018	11:50:00		NA	NA		kmy	2018-02-15
15	2	2018	12:00:00	T	4	5		kmy	2018-02-15
15	2	2018	12:10:00	R	1	NA		kmy	2018-02-15
15	2	2018	12:20:00	T	1	NA		kmy	2018-02-15
15	2	2018	12:30:00	R	1	1		kmy	2018-02-15
15	2	2018	12:40:00	R	1	1		kmy	2018-02-15
15	2	2018	12:50:00	R	1	4		kmy	2018-02-15
15	2	2018	13:00:00	R	1	4		kmy	2018-02-15
15	2	2018	13:10:00	R	1	4		kmy	2018-02-15
15	2	2018	13:20:00	R	1	3		kmy	2018-02-15
15	2	2018	13:30:00	T	1	NA		kmy	2018-02-15
15	2	2018	13:40:00	R	1	NA		kmy	2018-02-15
15	2	2018	13:50:00		NA	NA		kmy	2018-02-15
15	2	2018	14:00:00		NA	NA		kmy	2018-02-15
15	2	2018	14:10:00		NA	NA		kmy	2018-02-15
15	2	2018	14:20:00		NA	NA		kmy	2018-02-15
15	2	2018	14:30:00	F	5	NA	Wamba_nfr	kmy	2018-02-15
15	2	2018	14:40:00		NA	NA		kmy	2018-02-15
15	2	2018	14:50:00		NA	NA		kmy	2018-02-15
15	2	2018	15:00:00	T	1	NA		kmy	2018-02-15
15	2	2018	15:10:00	R	1	NA		kmy	2018-02-15
15	2	2018	15:20:00	R	1	NA		kmy	2018-02-15
15	2	2018	15:30:00	R	1	NA		kmy	2018-02-15
15	2	2018	15:40:00	R	1	NA		kmy	2018-02-15
15	2	2018	15:50:00	R	1	NA		kmy	2018-02-15
15	2	2018	16:00:00		NA	NA		kmy	2018-02-15
15	2	2018	16:10:00		NA	NA		kmy	2018-02-15
15	2	2018	16:20:00	T	1	NA		kmy	2018-02-15
16	2	2018	07:40:00	F	5	3	Wamba_nfr	kmy	2018-02-16
16	2	2018	07:50:00	F	5	2	Wamba_nfr	kmy	2018-02-16
16	2	2018	08:00:00	F	5	2	Wamba_nfr	kmy	2018-02-16
16	2	2018	08:10:00		NA	NA		kmy	2018-02-16
16	2	2018	08:20:00	R	1	NA		kmy	2018-02-16
16	2	2018	08:30:00		NA	NA		kmy	2018-02-16
16	2	2018	08:40:00		NA	NA		kmy	2018-02-16
16	2	2018	08:50:00	T	1	NA		kmy	2018-02-16
16	2	2018	09:00:00		NA	NA		kmy	2018-02-16
16	2	2018	09:10:00		NA	NA		kmy	2018-02-16
16	2	2018	09:20:00		NA	NA		kmy	2018-02-16
16	2	2018	09:30:00	T	1	NA		kmy	2018-02-16
16	2	2018	09:40:00	T	1	NA		kmy	2018-02-16
16	2	2018	09:50:00	T	1	NA		kmy	2018-02-16
16	2	2018	10:00:00	T	1	NA		kmy	2018-02-16
16	2	2018	10:10:00	R	1	NA		kmy	2018-02-16
16	2	2018	10:20:00		NA	NA		kmy	2018-02-16
16	2	2018	10:30:00	R	1	NA		kmy	2018-02-16
16	2	2018	10:40:00	R	1	NA		kmy	2018-02-16
16	2	2018	10:50:00	R	1	4		kmy	2018-02-16
16	2	2018	11:00:00		NA	NA		kmy	2018-02-16
16	2	2018	11:10:00		NA	NA		kmy	2018-02-16
16	2	2018	11:20:00		NA	NA		kmy	2018-02-16
16	2	2018	11:30:00	T	1	NA		kmy	2018-02-16
16	2	2018	11:40:00	T	1	NA		kmy	2018-02-16
16	2	2018	11:50:00	T	1	NA		kmy	2018-02-16
16	2	2018	12:00:00		NA	NA		kmy	2018-02-16
16	2	2018	12:10:00		NA	NA		kmy	2018-02-16
18	2	2018	09:10:00	T	1	NA		kmy	2018-02-18
18	2	2018	09:20:00		NA	NA		kmy	2018-02-18
18	2	2018	09:30:00		NA	NA		kmy	2018-02-18
18	2	2018	09:40:00		NA	NA		kmy	2018-02-18
18	2	2018	09:50:00	FR	5	NA	Dialium_dinklagei_fr	kmy	2018-02-18
18	2	2018	10:00:00		NA	NA		kmy	2018-02-18
18	2	2018	10:10:00		NA	NA		kmy	2018-02-18
18	2	2018	10:20:00		NA	NA		kmy	2018-02-18
18	2	2018	10:30:00		NA	NA		kmy	2018-02-18
18	2	2018	10:40:00	FR	1	NA	Diospyrus_dendo_fr	kmy	2018-02-18
18	2	2018	10:50:00	T	1	NA		kmy	2018-02-18
18	2	2018	11:00:00	T	1	NA		kmy	2018-02-18
18	2	2018	11:10:00		NA	NA		kmy	2018-02-18
18	2	2018	11:20:00		NA	NA		kmy	2018-02-18
18	2	2018	11:30:00		NA	NA		kmy	2018-02-18
18	2	2018	11:40:00		NA	NA		kmy	2018-02-18
18	2	2018	11:50:00		NA	NA		kmy	2018-02-18
18	2	2018	12:00:00		NA	NA		kmy	2018-02-18
18	2	2018	12:10:00	T	1	NA		kmy	2018-02-18
18	2	2018	12:20:00	T	1	NA		kmy	2018-02-18
18	2	2018	12:30:00		NA	NA		kmy	2018-02-18
18	2	2018	12:40:00	R	1	NA		kmy	2018-02-18
18	2	2018	12:50:00		NA	NA		kmy	2018-02-18
18	2	2018	13:00:00		NA	NA		kmy	2018-02-18
18	2	2018	13:10:00	F	1	NA	UN	kmy	2018-02-18
18	2	2018	13:20:00	R	1	NA		kmy	2018-02-18
18	2	2018	13:30:00	R	1	NA		kmy	2018-02-18
18	2	2018	13:40:00	R	1	NA		kmy	2018-02-18
18	2	2018	13:50:00	FR	1	2	Uvariastrium_sp_fr	kmy	2018-02-18
18	2	2018	14:00:00		NA	NA		kmy	2018-02-18
18	2	2018	14:10:00		NA	NA		kmy	2018-02-18
18	2	2018	14:20:00		NA	NA		kmy	2018-02-18
18	2	2018	14:30:00		NA	NA		kmy	2018-02-18
18	2	2018	14:40:00		NA	NA		kmy	2018-02-18
18	2	2018	14:50:00		NA	NA		kmy	2018-02-18
18	2	2018	15:00:00		NA	NA		kmy	2018-02-18
18	2	2018	15:10:00		NA	NA		kmy	2018-02-18
18	2	2018	15:20:00	F	5	NA	Wamba_nfr	kmy	2018-02-18
18	2	2018	15:30:00		NA	NA		kmy	2018-02-18
18	2	2018	15:40:00		NA	NA		kmy	2018-02-18
18	2	2018	15:50:00		NA	NA		kmy	2018-02-18
18	2	2018	16:00:00		NA	NA		kmy	2018-02-18
19	2	2018	09:40:00	T	1	NA		kmy	2018-02-19
19	2	2018	09:50:00		NA	NA		kmy	2018-02-19
19	2	2018	10:00:00	T	1	NA		kmy	2018-02-19
19	2	2018	10:10:00		NA	NA		kmy	2018-02-19
19	2	2018	10:20:00		NA	NA		kmy	2018-02-19
19	2	2018	10:30:00		NA	NA		kmy	2018-02-19
19	2	2018	10:40:00		NA	NA		kmy	2018-02-19
19	2	2018	10:50:00		NA	NA		kmy	2018-02-19
19	2	2018	11:00:00		NA	NA		kmy	2018-02-19
19	2	2018	11:10:00		NA	NA		kmy	2018-02-19
19	2	2018	11:20:00		NA	NA		kmy	2018-02-19
19	2	2018	11:30:00	T	1	NA		kmy	2018-02-19
19	2	2018	11:40:00	FR	1	NA	Ficus_sp_fr	kmy	2018-02-19
19	2	2018	11:50:00	FR	1	NA	Ficus_sp_fr	kmy	2018-02-19
19	2	2018	12:00:00	T	1	NA		kmy	2018-02-19
19	2	2018	12:10:00	FR	1	NA		kmy	2018-02-19
19	2	2018	12:20:00	R	1	NA		kmy	2018-02-19
19	2	2018	12:30:00	R	1	NA		kmy	2018-02-19
19	2	2018	12:40:00	FR	1	NA		kmy	2018-02-19
19	2	2018	12:50:00	R	1	NA		kmy	2018-02-19
19	2	2018	13:00:00	R	1	NA		kmy	2018-02-19
19	2	2018	13:10:00	R	1	NA		kmy	2018-02-19
19	2	2018	13:20:00	R	1	NA		kmy	2018-02-19
19	2	2018	13:30:00	F	1	NA		kmy	2018-02-19
19	2	2018	13:40:00	F	1	NA		kmy	2018-02-19
19	2	2018	13:50:00	FR	1	NA		kmy	2018-02-19
19	2	2018	14:00:00	F	1	2		kmy	2018-02-19
19	2	2018	14:10:00	F	1	1		kmy	2018-02-19
19	2	2018	14:20:00	F	1	NA		kmy	2018-02-19
19	2	2018	14:30:00	F	1	NA		kmy	2018-02-19
19	2	2018	14:40:00	F	1	NA		kmy	2018-02-19
19	2	2018	14:50:00	F	1	NA		kmy	2018-02-19
19	2	2018	15:00:00	F	1	NA		kmy	2018-02-19
19	2	2018	15:10:00		NA	NA		kmy	2018-02-19
19	2	2018	15:20:00	R	1	NA		kmy	2018-02-19
19	2	2018	15:30:00	R	1	NA		kmy	2018-02-19
19	2	2018	15:40:00	T	1	NA		kmy	2018-02-19
19	2	2018	15:50:00		NA	NA		kmy	2018-02-19
20	2	2018	07:40:00	F	1	NA		kmy	2018-02-20
20	2	2018	07:50:00	T	1	NA		kmy	2018-02-20
20	2	2018	08:00:00	R	2	NA		kmy	2018-02-20
20	2	2018	08:10:00	T	1	NA		kmy	2018-02-20
20	2	2018	08:20:00	T	1	NA		kmy	2018-02-20
20	2	2018	08:30:00	T	1	NA		kmy	2018-02-20
20	2	2018	08:40:00	R	1	NA		kmy	2018-02-20
20	2	2018	08:50:00	R	1	NA		kmy	2018-02-20
20	2	2018	09:00:00	R	1	NA		kmy	2018-02-20
20	2	2018	09:10:00		1	NA		kmy	2018-02-20
20	2	2018	09:20:00	R	1	NA		kmy	2018-02-20
20	2	2018	09:30:00	T	1	NA		kmy	2018-02-20
20	2	2018	09:40:00		NA	NA		kmy	2018-02-20
20	2	2018	09:50:00	T	1	NA		kmy	2018-02-20
20	2	2018	10:00:00	F	1	NA		kmy	2018-02-20
20	2	2018	10:10:00	F	1	2		kmy	2018-02-20
20	2	2018	10:20:00	F	1	2		kmy	2018-02-20
20	2	2018	10:30:00	T	1	NA		kmy	2018-02-20
20	2	2018	10:40:00		NA	NA		kmy	2018-02-20
20	2	2018	10:50:00	F	1	NA		kmy	2018-02-20
20	2	2018	11:00:00	F	1	NA		kmy	2018-02-20
20	2	2018	11:10:00	R	1	NA		kmy	2018-02-20
20	2	2018	11:20:00	R	1	NA		kmy	2018-02-20
20	2	2018	11:30:00	F	1	NA		kmy	2018-02-20
20	2	2018	11:40:00	T	1	NA		kmy	2018-02-20
20	2	2018	11:50:00	T	1	NA		kmy	2018-02-20
20	2	2018	12:00:00	R	1	NA		kmy	2018-02-20
20	2	2018	12:10:00		NA	NA		kmy	2018-02-20
20	2	2018	12:20:00		NA	NA		kmy	2018-02-20
20	2	2018	12:30:00	F	1	2	Coula_edulis_nuts	kmy	2018-02-20
20	2	2018	12:40:00	F	1	2	Coula_edulis_nuts	kmy	2018-02-20
20	2	2018	12:50:00	F	1	2	Coula_edulis_nuts	kmy	2018-02-20
20	2	2018	13:00:00	T	1	NA		kmy	2018-02-20
20	2	2018	13:10:00		NA	NA		kmy	2018-02-20
20	2	2018	13:20:00		NA	NA		kmy	2018-02-20
20	2	2018	13:30:00		NA	NA		kmy	2018-02-20
20	2	2018	13:40:00	F	1	NA	Cyperaceae_sp_nfr	kmy	2018-02-20
20	2	2018	13:50:00		NA	NA		kmy	2018-02-20
20	2	2018	14:00:00		NA	NA		kmy	2018-02-20
20	2	2018	14:10:00		NA	NA		kmy	2018-02-20
20	2	2018	14:20:00		NA	NA		kmy	2018-02-20
20	2	2018	14:30:00	F	1	4	Cyperaceae_sp_nfr	kmy	2018-02-20
20	2	2018	14:40:00		NA	NA		kmy	2018-02-20
20	2	2018	14:50:00	R	1	4		kmy	2018-02-20
20	2	2018	15:00:00	FR	1	3	Salacia_sp_fr	kmy	2018-02-20
20	2	2018	15:10:00		NA	NA		kmy	2018-02-20
20	2	2018	15:20:00	T	1	NA		kmy	2018-02-20
20	2	2018	15:30:00		NA	NA		kmy	2018-02-20
20	2	2018	15:40:00	F	1	4	Calpocalyx_sp_nuts	kmy	2018-02-20
20	2	2018	15:50:00	F	1	3	Calpocalyx_sp_nuts	kmy	2018-02-20
20	2	2018	16:00:00		NA	NA		kmy	2018-02-20
20	2	2018	16:10:00	F	1	4	Calpocalyx_sp_nuts	kmy	2018-02-20
20	2	2018	16:20:00	F	1	4	Calpocalyx_sp_nuts	kmy	2018-02-20
20	2	2018	16:30:00	T	1	4		kmy	2018-02-20
21	2	2018	11:10:00	T	1	NA		kmy	2018-02-21
21	2	2018	11:20:00		NA	NA		kmy	2018-02-21
21	2	2018	11:30:00		NA	NA		kmy	2018-02-21
21	2	2018	11:40:00		NA	NA		kmy	2018-02-21
21	2	2018	11:50:00	FR	1	2	Hexalobus_crispiflorus_fr	kmy	2018-02-21
21	2	2018	12:00:00	R	2	NA		kmy	2018-02-21
21	2	2018	12:10:00	FR	1	NA	Diospyrus_dendo_fr	kmy	2018-02-21
21	2	2018	12:20:00	T	1	NA		kmy	2018-02-21
21	2	2018	12:30:00	T	1	NA		kmy	2018-02-21
21	2	2018	12:40:00		NA	NA		kmy	2018-02-21
21	2	2018	12:50:00	R	1	NA		kmy	2018-02-21
21	2	2018	13:00:00	R	1	NA		kmy	2018-02-21
21	2	2018	13:10:00	R	1	NA		kmy	2018-02-21
21	2	2018	13:20:00	R	1	NA		kmy	2018-02-21
21	2	2018	13:30:00	R	1	NA		kmy	2018-02-21
21	2	2018	13:40:00	R	1	NA		kmy	2018-02-21
21	2	2018	13:50:00	T	1	NA		kmy	2018-02-21
21	2	2018	14:00:00	FR	1	NA	Nauclea_didderichii_fr	kmy	2018-02-21
21	2	2018	14:10:00	T	1	NA		kmy	2018-02-21
21	2	2018	14:20:00	F	1	NA	Erythrophleum_ivorense_nuts	kmy	2018-02-21
21	2	2018	14:30:00	F	1	NA	Erythrophleum_ivorense_nuts	kmy	2018-02-21
21	2	2018	14:40:00	T	1	NA		kmy	2018-02-21
21	2	2018	14:50:00	FR	1	NA	Diospyrus_dendo_fr	kmy	2018-02-21
21	2	2018	15:00:00	FR	1	NA	Diospyrus_dendo_fr	kmy	2018-02-21
21	2	2018	15:10:00	FR	1	NA	Diospyrus_dendo_fr	kmy	2018-02-21
21	2	2018	15:20:00	FR	1	NA	Diospyrus_dendo_fr	kmy	2018-02-21
21	2	2018	15:30:00	FR	1	NA	Diospyrus_dendo_fr	kmy	2018-02-21
21	2	2018	15:40:00	FR	1	NA	Diospyrus_dendo_fr	kmy	2018-02-21
21	2	2018	15:50:00	FR	1	NA	Diospyrus_dendo_fr	kmy	2018-02-21
21	2	2018	16:00:00	FR	1	NA	Diospyrus_dendo_fr	kmy	2018-02-21
21	2	2018	16:10:00	T	1	NA		kmy	2018-02-21
21	2	2018	16:20:00	F	1	NA		kmy	2018-02-21
22	2	2018	08:10:00		NA	NA		kmy	2018-02-22
22	2	2018	08:20:00	T	1	NA		kmy	2018-02-22
22	2	2018	08:30:00	R	1	NA		kmy	2018-02-22
22	2	2018	08:40:00	R	1	NA		kmy	2018-02-22
22	2	2018	08:50:00	R	1	NA		kmy	2018-02-22
22	2	2018	09:00:00	R	1	NA		kmy	2018-02-22
22	2	2018	09:10:00	R	1	NA		kmy	2018-02-22
22	2	2018	09:20:00	R	1	NA		kmy	2018-02-22
22	2	2018	09:30:00	R	1	NA		kmy	2018-02-22
22	2	2018	09:40:00	F	1	NA		kmy	2018-02-22
22	2	2018	09:50:00	T	1	NA		kmy	2018-02-22
22	2	2018	10:00:00	T	1	NA		kmy	2018-02-22
22	2	2018	10:10:00	T	1	NA		kmy	2018-02-22
22	2	2018	10:20:00		NA	NA		kmy	2018-02-22
22	2	2018	10:30:00	R	1	NA		kmy	2018-02-22
22	2	2018	10:40:00	R	1	NA		kmy	2018-02-22
22	2	2018	10:50:00	R	1	NA		kmy	2018-02-22
22	2	2018	11:00:00	R	1	NA		kmy	2018-02-22
22	2	2018	11:10:00	R	1	2		kmy	2018-02-22
22	2	2018	11:20:00	R	1	2		kmy	2018-02-22
22	2	2018	11:30:00	F	1	NA		kmy	2018-02-22
22	2	2018	11:40:00	F	1	NA		kmy	2018-02-22
22	2	2018	11:50:00		NA	NA		kmy	2018-02-22
22	2	2018	12:00:00	T	1	NA		kmy	2018-02-22
22	2	2018	12:10:00	F	1	NA	Afromamum_sp_nfr	kmy	2018-02-22
22	2	2018	12:20:00	F	1	NA	Afromamum_sp_nfr	kmy	2018-02-22
22	2	2018	12:30:00	F	1	NA	Afromamum_sp_nfr	kmy	2018-02-22
22	2	2018	12:40:00	F	1	NA	Afromamum_sp_nfr	kmy	2018-02-22
22	2	2018	12:50:00		NA	NA		kmy	2018-02-22
22	2	2018	13:00:00	F	1	NA		kmy	2018-02-22
22	2	2018	13:10:00	F	1	NA		kmy	2018-02-22
22	2	2018	13:20:00	T	1	NA		kmy	2018-02-22
22	2	2018	13:30:00	R	1	2		kmy	2018-02-22
22	2	2018	13:40:00	R	1	2		kmy	2018-02-22
22	2	2018	13:50:00	R	1	2		kmy	2018-02-22
22	2	2018	14:00:00	R	1	NA		kmy	2018-02-22
22	2	2018	14:10:00	R	1	NA		kmy	2018-02-22
22	2	2018	14:20:00	T	1	NA		kmy	2018-02-22
22	2	2018	14:30:00	T	1	NA		kmy	2018-02-22
22	2	2018	14:40:00	T	1	NA		kmy	2018-02-22
22	2	2018	14:50:00	F	1	NA		kmy	2018-02-22
22	2	2018	15:00:00		NA	NA		kmy	2018-02-22
22	2	2018	15:10:00		NA	NA		kmy	2018-02-22
22	2	2018	15:20:00		NA	NA		kmy	2018-02-22
22	2	2018	15:30:00		NA	NA		kmy	2018-02-22
22	2	2018	15:40:00		NA	NA		kmy	2018-02-22
22	2	2018	15:50:00	F	5	NA	Wamba_nfr	kmy	2018-02-22
22	2	2018	16:00:00	T	1	NA		kmy	2018-02-22
23	2	2018	09:50:00	R	1	NA		kmy	2018-02-23
23	2	2018	10:00:00	R	1	4		kmy	2018-02-23
23	2	2018	10:10:00	R	1	3		kmy	2018-02-23
23	2	2018	10:20:00		NA	NA		kmy	2018-02-23
23	2	2018	10:30:00	R	1	NA		kmy	2018-02-23
23	2	2018	10:40:00	R	2	NA		kmy	2018-02-23
23	2	2018	10:50:00	R	1	NA		kmy	2018-02-23
23	2	2018	11:00:00		NA	NA		kmy	2018-02-23
23	2	2018	11:10:00		NA	NA		kmy	2018-02-23
23	2	2018	11:20:00	R	1	NA		kmy	2018-02-23
23	2	2018	11:30:00	T	1	NA		kmy	2018-02-23
23	2	2018	11:40:00	T	1	NA		kmy	2018-02-23
23	2	2018	11:50:00	F	1	NA	Calpocalyx_sp_nuts	kmy	2018-02-23
23	2	2018	12:00:00	T	1	NA		kmy	2018-02-23
23	2	2018	12:10:00	T	1	NA		kmy	2018-02-23
23	2	2018	12:20:00	F	1	NA	Calpocalyx_sp_nuts	kmy	2018-02-23
23	2	2018	12:30:00	F	1	NA	Calpocalyx_sp_nuts	kmy	2018-02-23
23	2	2018	12:40:00	F	1	NA	Calpocalyx_sp_nuts	kmy	2018-02-23
23	2	2018	12:50:00		NA	NA		kmy	2018-02-23
23	2	2018	13:00:00	F	1	3	Calpocalyx_sp_nuts	kmy	2018-02-23
23	2	2018	13:10:00	R	1	3		kmy	2018-02-23
23	2	2018	13:20:00	R	1	4		kmy	2018-02-23
23	2	2018	13:30:00	T	1	5		kmy	2018-02-23
23	2	2018	13:40:00		NA	NA		kmy	2018-02-23
23	2	2018	13:50:00	T	1	NA		kmy	2018-02-23
23	2	2018	14:00:00		NA	NA		kmy	2018-02-23
23	2	2018	14:10:00	R	1	4		kmy	2018-02-23
23	2	2018	14:20:00	T	2	3		kmy	2018-02-23
23	2	2018	14:30:00		NA	NA		kmy	2018-02-23
23	2	2018	14:40:00		NA	NA		kmy	2018-02-23
23	2	2018	14:50:00		NA	NA		kmy	2018-02-23
23	2	2018	15:00:00		NA	NA		kmy	2018-02-23
23	2	2018	15:10:00		NA	NA		kmy	2018-02-23
23	2	2018	15:20:00		NA	NA		kmy	2018-02-23
23	2	2018	15:30:00		NA	NA		kmy	2018-02-23
23	2	2018	15:40:00		NA	NA		kmy	2018-02-23
23	2	2018	15:50:00		NA	NA		kmy	2018-02-23
23	2	2018	16:00:00		NA	NA		kmy	2018-02-23
24	2	2018	11:50:00		NA	NA		kmy	2018-02-24
24	2	2018	12:00:00		NA	NA		kmy	2018-02-24
24	2	2018	12:10:00		NA	NA		kmy	2018-02-24
24	2	2018	12:20:00		NA	NA		kmy	2018-02-24
24	2	2018	12:30:00		NA	NA		kmy	2018-02-24
24	2	2018	12:40:00	T	1	NA		kmy	2018-02-24
24	2	2018	12:50:00		NA	NA		kmy	2018-02-24
24	2	2018	13:00:00	T	1	NA		kmy	2018-02-24
24	2	2018	13:10:00		NA	NA		kmy	2018-02-24
24	2	2018	13:20:00	FR	1	2	Hexalobus_crispiflorus_fr	kmy	2018-02-24
24	2	2018	13:30:00		NA	NA		kmy	2018-02-24
24	2	2018	13:40:00		NA	NA		kmy	2018-02-24
24	2	2018	13:50:00		NA	NA		kmy	2018-02-24
24	2	2018	14:00:00		NA	NA		kmy	2018-02-24
24	2	2018	14:10:00		NA	NA		kmy	2018-02-24
24	2	2018	14:20:00		NA	NA		kmy	2018-02-24
24	2	2018	14:30:00		NA	NA		kmy	2018-02-24
24	2	2018	14:40:00		NA	NA		kmy	2018-02-24
24	2	2018	14:50:00		NA	NA		kmy	2018-02-24
24	2	2018	15:00:00		NA	NA		kmy	2018-02-24
24	2	2018	15:10:00		NA	NA		kmy	2018-02-24
24	2	2018	15:20:00		NA	NA		kmy	2018-02-24
24	2	2018	15:30:00		NA	NA		kmy	2018-02-24
24	2	2018	15:40:00		NA	NA		kmy	2018-02-24
24	2	2018	15:50:00		NA	NA		kmy	2018-02-24
24	2	2018	16:00:00		NA	NA		kmy	2018-02-24
25	2	2018	08:00:00		NA	NA		kmy	2018-02-25
25	2	2018	08:10:00	F	3	1	UN	kmy	2018-02-25
25	2	2018	08:20:00	F	4	2	UN	kmy	2018-02-25
25	2	2018	08:30:00		NA	NA		kmy	2018-02-25
25	2	2018	08:40:00		NA	NA		kmy	2018-02-25
25	2	2018	08:50:00		NA	NA		kmy	2018-02-25
25	2	2018	09:00:00		NA	NA		kmy	2018-02-25
25	2	2018	09:10:00		NA	NA		kmy	2018-02-25
25	2	2018	09:20:00		NA	NA		kmy	2018-02-25
25	2	2018	09:30:00		NA	NA		kmy	2018-02-25
25	2	2018	09:40:00		NA	NA		kmy	2018-02-25
25	2	2018	09:50:00		NA	NA		kmy	2018-02-25
25	2	2018	10:00:00		NA	NA		kmy	2018-02-25
25	2	2018	10:10:00		NA	NA		kmy	2018-02-25
25	2	2018	10:20:00		NA	NA		kmy	2018-02-25
25	2	2018	10:30:00		NA	NA		kmy	2018-02-25
25	2	2018	10:40:00		NA	NA		kmy	2018-02-25
25	2	2018	10:50:00		NA	NA		kmy	2018-02-25
25	2	2018	11:00:00		NA	NA		kmy	2018-02-25
25	2	2018	11:10:00		NA	NA		kmy	2018-02-25
25	2	2018	11:20:00		NA	NA		kmy	2018-02-25
25	2	2018	11:30:00	F	5	4	Wamba_nfr	kmy	2018-02-25
25	2	2018	11:40:00	F	5	3	Wamba_nfr	kmy	2018-02-25
25	2	2018	11:50:00		NA	NA		kmy	2018-02-25
25	2	2018	12:00:00		NA	NA		kmy	2018-02-25
25	2	2018	12:10:00		NA	NA		kmy	2018-02-25
25	2	2018	12:20:00		NA	NA		kmy	2018-02-25
25	2	2018	12:30:00		NA	NA		kmy	2018-02-25
25	2	2018	12:40:00	T	1	NA		kmy	2018-02-25
25	2	2018	12:50:00	R	1	NA		kmy	2018-02-25
25	2	2018	13:00:00	R	1	NA		kmy	2018-02-25
25	2	2018	13:10:00	R	1	NA		kmy	2018-02-25
25	2	2018	13:20:00	R	1	5		kmy	2018-02-25
25	2	2018	13:30:00	R	1	4		kmy	2018-02-25
25	2	2018	13:40:00		NA	NA		kmy	2018-02-25
25	2	2018	13:50:00	R	1	NA		kmy	2018-02-25
25	2	2018	14:00:00	T	1	NA		kmy	2018-02-25
25	2	2018	14:10:00	FR	1	4	Ficus_sp_fr	kmy	2018-02-25
25	2	2018	14:20:00	FR	1	3	Ficus_sp_fr	kmy	2018-02-25
25	2	2018	14:30:00	R	1	NA		kmy	2018-02-25
25	2	2018	14:40:00	F	1	NA		kmy	2018-02-25
25	2	2018	14:50:00		NA	NA		kmy	2018-02-25
25	2	2018	15:00:00		NA	NA		kmy	2018-02-25
25	2	2018	15:10:00	T	1	NA		kmy	2018-02-25
25	2	2018	15:20:00	FR	1	NA	Ficus_sp_fr	kmy	2018-02-25
25	2	2018	15:30:00	FR	1	4	Ficus_sp_fr	kmy	2018-02-25
25	2	2018	15:40:00	T	1	2		kmy	2018-02-25
25	2	2018	15:50:00	T	1	NA		kmy	2018-02-25
25	2	2018	16:00:00	FR	1	NA	Ficus_sp_fr	kmy	2018-02-25
25	2	2018	16:10:00	F	1	NA		kmy	2018-02-25
25	2	2018	16:20:00		NA	NA		kmy	2018-02-25
25	2	2018	16:30:00	F	1	NA		kmy	2018-02-25
25	2	2018	16:40:00		NA	NA		kmy	2018-02-25
25	2	2018	16:50:00	T	1	NA		kmy	2018-02-25
26	2	2018	09:00:00		NA	NA		kmy	2018-02-26
26	2	2018	09:10:00		NA	NA		kmy	2018-02-26
26	2	2018	09:20:00		NA	NA		kmy	2018-02-26
26	2	2018	09:30:00	R	1	NA		kmy	2018-02-26
26	2	2018	09:40:00		NA	NA		kmy	2018-02-26
26	2	2018	09:50:00		NA	NA		kmy	2018-02-26
26	2	2018	10:00:00		NA	NA		kmy	2018-02-26
26	2	2018	10:10:00		NA	NA		kmy	2018-02-26
26	2	2018	10:20:00		NA	NA		kmy	2018-02-26
26	2	2018	10:30:00	T	1	NA		kmy	2018-02-26
26	2	2018	10:40:00		NA	NA		kmy	2018-02-26
26	2	2018	10:50:00		NA	NA		kmy	2018-02-26
26	2	2018	11:00:00		NA	NA		kmy	2018-02-26
26	2	2018	11:10:00	T	1	NA		kmy	2018-02-26
26	2	2018	11:20:00		NA	NA		kmy	2018-02-26
26	2	2018	11:30:00		NA	NA		kmy	2018-02-26
26	2	2018	11:40:00	R	1	NA		kmy	2018-02-26
26	2	2018	11:50:00	R	1	NA		kmy	2018-02-26
26	2	2018	12:00:00	R	1	NA		kmy	2018-02-26
26	2	2018	12:10:00	R	1	NA		kmy	2018-02-26
26	2	2018	12:20:00	R	1	NA		kmy	2018-02-26
26	2	2018	12:30:00	R	1	NA		kmy	2018-02-26
26	2	2018	12:40:00	R	1	NA		kmy	2018-02-26
26	2	2018	12:50:00	R	1	NA		kmy	2018-02-26
26	2	2018	13:00:00		NA	NA		kmy	2018-02-26
26	2	2018	13:10:00		NA	NA		kmy	2018-02-26
26	2	2018	13:20:00		NA	NA		kmy	2018-02-26
26	2	2018	13:30:00		NA	NA		kmy	2018-02-26
26	2	2018	13:40:00		NA	NA		kmy	2018-02-26
26	2	2018	13:50:00		NA	NA		kmy	2018-02-26
26	2	2018	14:00:00		NA	NA		kmy	2018-02-26
26	2	2018	14:10:00		NA	NA		kmy	2018-02-26
26	2	2018	14:20:00	F	1	NA	Baphia_sp_nfr	kmy	2018-02-26
26	2	2018	14:30:00		NA	NA		kmy	2018-02-26
26	2	2018	14:40:00		NA	NA		kmy	2018-02-26
26	2	2018	14:50:00		NA	NA		kmy	2018-02-26
26	2	2018	15:00:00		NA	NA		kmy	2018-02-26
26	2	2018	15:10:00		NA	NA		kmy	2018-02-26
26	2	2018	15:20:00	T	1	NA		kmy	2018-02-26
26	2	2018	15:30:00	T	1	NA		kmy	2018-02-26
26	2	2018	15:40:00	FR	4	NA	Ficus_sp_fr	kmy	2018-02-26
26	2	2018	15:50:00	FR	4	NA	Ficus_sp_fr	kmy	2018-02-26
26	2	2018	16:00:00	FR	4	NA	Ficus_sp_fr	kmy	2018-02-26
27	2	2018	13:30:00		NA	NA		kmy	2018-02-27
27	2	2018	13:40:00	F	1	5	Afromamum_sp_nfr	kmy	2018-02-27
27	2	2018	13:50:00	F	1	NA	Afromamum_sp_nfr	kmy	2018-02-27
27	2	2018	14:00:00	T	1	NA		kmy	2018-02-27
27	2	2018	14:10:00		NA	NA		kmy	2018-02-27
27	2	2018	14:20:00		NA	NA		kmy	2018-02-27
27	2	2018	14:30:00		NA	NA		kmy	2018-02-27
27	2	2018	14:40:00	R	1	NA		kmy	2018-02-27
27	2	2018	14:50:00	R	1	NA		kmy	2018-02-27
27	2	2018	15:00:00		NA	NA		kmy	2018-02-27
27	2	2018	15:10:00	T	1	3		kmy	2018-02-27
27	2	2018	15:20:00		NA	NA		kmy	2018-02-27
27	2	2018	15:30:00	T	4	2		kmy	2018-02-27
27	2	2018	15:40:00	F	5	3	Wamba_nfr	kmy	2018-02-27
27	2	2018	15:50:00	F	5	4	Wamba_nfr	kmy	2018-02-27
27	2	2018	16:00:00	F	5	4	Wamba_nfr	kmy	2018-02-27
27	2	2018	16:10:00	F	5	4	Wamba_nfr	kmy	2018-02-27
27	2	2018	16:20:00		NA	NA		kmy	2018-02-27
27	2	2018	16:30:00		NA	NA		kmy	2018-02-27
28	2	2018	08:10:00		NA	NA		kmy	2018-02-28
28	2	2018	08:20:00		NA	NA		kmy	2018-02-28
28	2	2018	08:30:00		NA	NA		kmy	2018-02-28
28	2	2018	08:40:00	R	1	3		kmy	2018-02-28
28	2	2018	08:50:00		NA	NA		kmy	2018-02-28
28	2	2018	09:00:00		NA	NA		kmy	2018-02-28
28	2	2018	09:10:00		NA	NA		kmy	2018-02-28
28	2	2018	09:20:00	R	1	3		kmy	2018-02-28
28	2	2018	09:30:00	R	1	2		kmy	2018-02-28
28	2	2018	09:40:00		NA	NA		kmy	2018-02-28
28	2	2018	09:50:00	R	1	3		kmy	2018-02-28
28	2	2018	10:00:00		NA	NA		kmy	2018-02-28
28	2	2018	10:10:00		NA	NA		kmy	2018-02-28
28	2	2018	10:20:00		NA	NA		kmy	2018-02-28
28	2	2018	10:30:00		NA	NA		kmy	2018-02-28
28	2	2018	10:40:00	FR	1	NA	Ficus_sp_fr	kmy	2018-02-28
28	2	2018	10:50:00	FR	1	NA	Ficus_sp_fr	kmy	2018-02-28
28	2	2018	11:00:00	FR	1	NA	Ficus_sp_fr	kmy	2018-02-28
28	2	2018	11:10:00	FR	1	NA	Ficus_sp_fr	kmy	2018-02-28
28	2	2018	11:20:00	R	1	NA		kmy	2018-02-28
28	2	2018	11:30:00	R	1	NA		kmy	2018-02-28
28	2	2018	11:40:00		NA	NA		kmy	2018-02-28
28	2	2018	11:50:00	F	1	NA	Baphia_sp_nfr	kmy	2018-02-28
28	2	2018	12:00:00	R	1	NA		kmy	2018-02-28
28	2	2018	12:10:00		NA	NA		kmy	2018-02-28
28	2	2018	12:20:00		NA	NA		kmy	2018-02-28
28	2	2018	12:30:00		NA	NA		kmy	2018-02-28
28	2	2018	12:40:00		NA	NA		kmy	2018-02-28
28	2	2018	12:50:00		NA	NA		kmy	2018-02-28
28	2	2018	13:00:00		NA	NA		kmy	2018-02-28
28	2	2018	13:10:00	R	1	NA		kmy	2018-02-28
28	2	2018	13:20:00	R	1	4		kmy	2018-02-28
28	2	2018	13:30:00	R	1	4		kmy	2018-02-28
28	2	2018	13:40:00	R	1	4		kmy	2018-02-28
28	2	2018	13:50:00	R	1	4		kmy	2018-02-28
28	2	2018	14:00:00	R	1	4		kmy	2018-02-28
28	2	2018	14:10:00	R	1	5		kmy	2018-02-28
28	2	2018	14:20:00		NA	NA		kmy	2018-02-28
28	2	2018	14:30:00		NA	NA		kmy	2018-02-28
28	2	2018	14:40:00		NA	NA		kmy	2018-02-28
28	2	2018	14:50:00		NA	NA		kmy	2018-02-28
28	2	2018	15:00:00	T	1	4		kmy	2018-02-28
28	2	2018	15:10:00		NA	NA		kmy	2018-02-28
28	2	2018	15:20:00	R	1	4		kmy	2018-02-28
28	2	2018	15:30:00		NA	NA		kmy	2018-02-28
28	2	2018	15:40:00	R	2	NA		kmy	2018-02-28
28	2	2018	15:50:00		NA	NA		kmy	2018-02-28
28	2	2018	16:00:00		NA	NA		kmy	2018-02-28
1	3	2018	09:00:00		NA	NA		kmy	2018-03-01
1	3	2018	09:10:00		NA	NA		kmy	2018-03-01
1	3	2018	09:20:00	F	5	4	Wamba_nfr	kmy	2018-03-01
1	3	2018	09:30:00	T	5	4		kmy	2018-03-01
1	3	2018	09:40:00		NA	NA		kmy	2018-03-01
1	3	2018	09:50:00	R	1	2		kmy	2018-03-01
1	3	2018	10:00:00	R	1	2		kmy	2018-03-01
1	3	2018	10:10:00	R	1	2		kmy	2018-03-01
1	3	2018	10:20:00	R	1	2		kmy	2018-03-01
1	3	2018	10:30:00	R	1	2		kmy	2018-03-01
1	3	2018	10:40:00	R	1	3		kmy	2018-03-01
1	3	2018	10:50:00	R	1	3		kmy	2018-03-01
1	3	2018	11:00:00	R	1	3		kmy	2018-03-01
1	3	2018	11:10:00	T	1	NA		kmy	2018-03-01
1	3	2018	11:20:00	F	1	NA		kmy	2018-03-01
1	3	2018	11:30:00	R	1	3		kmy	2018-03-01
1	3	2018	11:40:00	R	1	3		kmy	2018-03-01
1	3	2018	11:50:00	R	1	4		kmy	2018-03-01
1	3	2018	12:00:00	R	1	NA		kmy	2018-03-01
1	3	2018	12:10:00	R	1	NA		kmy	2018-03-01
1	3	2018	12:20:00	R	1	3		kmy	2018-03-01
1	3	2018	12:30:00	R	1	3		kmy	2018-03-01
1	3	2018	12:40:00	R	1	3		kmy	2018-03-01
1	3	2018	12:50:00		NA	NA		kmy	2018-03-01
1	3	2018	13:00:00	F	1	NA	Wamba_nfr	kmy	2018-03-01
1	3	2018	13:10:00	F	1	NA	Wamba_nfr	kmy	2018-03-01
1	3	2018	13:20:00	F	1	NA	Wamba_nfr	kmy	2018-03-01
1	3	2018	13:30:00	F	1	NA	Wamba_nfr	kmy	2018-03-01
1	3	2018	13:40:00	F	1	NA	Wamba_nfr	kmy	2018-03-01
1	3	2018	13:50:00	F	1	NA	Wamba_nfr	kmy	2018-03-01
1	3	2018	14:00:00	R	1	NA		kmy	2018-03-01
1	3	2018	14:10:00	R	1	NA		kmy	2018-03-01
1	3	2018	14:20:00	R	1	NA		kmy	2018-03-01
1	3	2018	14:30:00	R	1	NA		kmy	2018-03-01
1	3	2018	14:40:00	R	1	NA		kmy	2018-03-01
1	3	2018	14:50:00	R	1	NA		kmy	2018-03-01
1	3	2018	15:00:00	R	1	NA		kmy	2018-03-01
1	3	2018	15:10:00		NA	NA		kmy	2018-03-01
1	3	2018	15:20:00	T	1	NA		kmy	2018-03-01
1	3	2018	15:30:00	T	1	NA		kmy	2018-03-01
1	3	2018	15:40:00	FR	1	NA	Ficus_sp_fr	kmy	2018-03-01
1	3	2018	15:50:00	FR	1	NA	Ficus_sp_fr	kmy	2018-03-01
1	3	2018	16:00:00	FR	1	NA	Ficus_sp_fr	kmy	2018-03-01
1	3	2018	16:10:00	FR	1	NA	Ficus_sp_fr	kmy	2018-03-01
1	3	2018	16:20:00	R	1	NA		kmy	2018-03-01
1	3	2018	16:30:00	R	1	NA		kmy	2018-03-01
1	3	2018	16:40:00	T	1	NA		kmy	2018-03-01
2	3	2018	11:50:00		NA	NA		kmy	2018-03-02
2	3	2018	12:00:00		NA	NA		kmy	2018-03-02
2	3	2018	12:10:00		NA	NA		kmy	2018-03-02
2	3	2018	12:20:00	T	1	NA		kmy	2018-03-02
2	3	2018	12:30:00		NA	NA		kmy	2018-03-02
2	3	2018	12:40:00	R	2	NA		kmy	2018-03-02
2	3	2018	12:50:00		NA	NA		kmy	2018-03-02
2	3	2018	13:00:00		NA	NA		kmy	2018-03-02
2	3	2018	13:10:00	F	5	NA	Wamba_nfr	kmy	2018-03-02
2	3	2018	13:20:00	F	5	NA	Wamba_nfr	kmy	2018-03-02
2	3	2018	13:30:00	F	5	NA	Wamba_nfr	kmy	2018-03-02
2	3	2018	13:40:00		NA	NA		kmy	2018-03-02
2	3	2018	13:50:00		NA	NA		kmy	2018-03-02
2	3	2018	14:00:00		NA	NA		kmy	2018-03-02
2	3	2018	14:10:00		NA	NA		kmy	2018-03-02
2	3	2018	14:20:00	R	1	NA		kmy	2018-03-02
2	3	2018	14:30:00	R	1	NA		kmy	2018-03-02
2	3	2018	14:40:00	R	1	NA		kmy	2018-03-02
2	3	2018	14:50:00	R	1	NA		kmy	2018-03-02
2	3	2018	15:00:00		NA	NA		kmy	2018-03-02
2	3	2018	15:10:00	F	1	NA	Milicia_excels_nfr	kmy	2018-03-02
2	3	2018	15:20:00	R	1	NA		kmy	2018-03-02
2	3	2018	15:30:00		NA	NA		kmy	2018-03-02
2	3	2018	15:40:00		NA	NA		kmy	2018-03-02
2	3	2018	15:50:00	T	1	NA		kmy	2018-03-02
2	3	2018	16:00:00	T	1	NA		kmy	2018-03-02
2	3	2018	16:10:00		NA	NA		kmy	2018-03-02
2	3	2018	16:20:00		NA	NA		kmy	2018-03-02
2	3	2018	16:30:00		NA	NA		kmy	2018-03-02
2	3	2018	16:40:00	FR	1	NA	Ficus_sp_fr	kmy	2018-03-02
2	3	2018	16:50:00	FR	1	NA	Ficus_sp_fr	kmy	2018-03-02
2	3	2018	17:00:00	R	1	NA		kmy	2018-03-02
2	3	2018	17:10:00	R	1	NA		kmy	2018-03-02
2	3	2018	17:20:00	R	1	NA		kmy	2018-03-02
3	3	2018	08:20:00		NA	NA		kmy	2018-03-03
3	3	2018	08:30:00		NA	NA		kmy	2018-03-03
3	3	2018	08:40:00		NA	NA		kmy	2018-03-03
3	3	2018	08:50:00		NA	NA		kmy	2018-03-03
3	3	2018	09:00:00		NA	NA		kmy	2018-03-03
3	3	2018	09:10:00		NA	NA		kmy	2018-03-03
3	3	2018	09:20:00		NA	NA		kmy	2018-03-03
3	3	2018	09:30:00		NA	NA		kmy	2018-03-03
3	3	2018	09:40:00		NA	NA		kmy	2018-03-03
3	3	2018	09:50:00	R	1	NA		kmy	2018-03-03
3	3	2018	10:00:00		NA	NA		kmy	2018-03-03
3	3	2018	10:10:00	R	1	NA		kmy	2018-03-03
3	3	2018	10:20:00	R	1	NA		kmy	2018-03-03
3	3	2018	10:30:00		NA	NA		kmy	2018-03-03
3	3	2018	10:40:00		NA	NA		kmy	2018-03-03
3	3	2018	10:50:00		NA	NA		kmy	2018-03-03
3	3	2018	11:00:00		NA	NA		kmy	2018-03-03
3	3	2018	11:10:00	R	1	NA		kmy	2018-03-03
3	3	2018	11:20:00		NA	NA		kmy	2018-03-03
3	3	2018	11:30:00		NA	NA		kmy	2018-03-03
3	3	2018	11:40:00		NA	NA		kmy	2018-03-03
3	3	2018	11:50:00	R	1	NA		kmy	2018-03-03
3	3	2018	12:00:00		NA	NA		kmy	2018-03-03
3	3	2018	12:10:00		NA	NA		kmy	2018-03-03
3	3	2018	12:20:00	F	1	NA		kmy	2018-03-03
3	3	2018	12:30:00	R	1	2		kmy	2018-03-03
3	3	2018	12:40:00	R	1	2		kmy	2018-03-03
3	3	2018	12:50:00	R	1	NA		kmy	2018-03-03
3	3	2018	13:00:00	R	1	NA		kmy	2018-03-03
3	3	2018	13:10:00	FR	1	NA	Ficus_sp_fr	kmy	2018-03-03
3	3	2018	13:20:00	FR	1	NA	Ficus_sp_fr	kmy	2018-03-03
3	3	2018	13:30:00	FR	1	NA	Ficus_sp_fr	kmy	2018-03-03
3	3	2018	13:40:00	R	1	NA		kmy	2018-03-03
3	3	2018	13:50:00	R	1	NA		kmy	2018-03-03
3	3	2018	14:00:00		NA	NA		kmy	2018-03-03
3	3	2018	14:10:00	R	1	3		kmy	2018-03-03
3	3	2018	14:20:00	T	1	3		kmy	2018-03-03
3	3	2018	14:30:00	R	1	NA		kmy	2018-03-03
3	3	2018	14:40:00	T	1	NA		kmy	2018-03-03
3	3	2018	14:50:00	T	1	NA		kmy	2018-03-03
3	3	2018	15:00:00	F	1	NA		kmy	2018-03-03
3	3	2018	15:10:00	T	1	NA		kmy	2018-03-03
3	3	2018	15:20:00	T	1	NA		kmy	2018-03-03
3	3	2018	15:30:00	F	1	NA	Baphia_sp_nfr	kmy	2018-03-03
3	3	2018	15:40:00	T	1	NA		kmy	2018-03-03
3	3	2018	15:50:00	R	5	NA		kmy	2018-03-03
3	3	2018	16:00:00	R	1	NA		kmy	2018-03-03
3	3	2018	16:10:00	F	5	NA	Wamba_nfr	kmy	2018-03-03
3	3	2018	16:20:00	F	5	NA	Wamba_nfr	kmy	2018-03-03
3	3	2018	16:30:00	F	1	NA	Erythrophleum_ivorense_nuts	kmy	2018-03-03
4	3	2018	07:40:00		NA	NA		kmy	2018-03-04
4	3	2018	07:50:00	R	1	NA		kmy	2018-03-04
4	3	2018	08:00:00		NA	NA		kmy	2018-03-04
4	3	2018	08:10:00		NA	NA		kmy	2018-03-04
4	3	2018	08:20:00		NA	NA		kmy	2018-03-04
4	3	2018	08:30:00		NA	NA		kmy	2018-03-04
4	3	2018	08:40:00		NA	NA		kmy	2018-03-04
4	3	2018	08:50:00		NA	NA		kmy	2018-03-04
4	3	2018	09:00:00		NA	NA		kmy	2018-03-04
4	3	2018	09:10:00	F	1	NA	Baphia_sp_nfr	kmy	2018-03-04
4	3	2018	09:20:00		NA	NA		kmy	2018-03-04
4	3	2018	09:30:00		NA	NA		kmy	2018-03-04
4	3	2018	09:40:00	T	1	NA		kmy	2018-03-04
4	3	2018	09:50:00		NA	NA		kmy	2018-03-04
4	3	2018	10:00:00		NA	NA		kmy	2018-03-04
4	3	2018	10:10:00		NA	NA		kmy	2018-03-04
4	3	2018	10:20:00		NA	NA		kmy	2018-03-04
4	3	2018	10:30:00		NA	NA		kmy	2018-03-04
4	3	2018	10:40:00		NA	NA		kmy	2018-03-04
4	3	2018	10:50:00		NA	NA		kmy	2018-03-04
4	3	2018	11:00:00	T	1	NA		kmy	2018-03-04
4	3	2018	11:10:00		NA	NA		kmy	2018-03-04
4	3	2018	11:20:00		NA	NA		kmy	2018-03-04
4	3	2018	11:30:00	R	2	NA		kmy	2018-03-04
4	3	2018	11:40:00	F	4	NA	Wamba_nfr	kmy	2018-03-04
4	3	2018	11:50:00	T	1	NA		kmy	2018-03-04
4	3	2018	12:00:00	F	4	NA	Wamba_nfr	kmy	2018-03-04
4	3	2018	12:10:00		NA	NA		kmy	2018-03-04
4	3	2018	12:20:00		NA	NA		kmy	2018-03-04
4	3	2018	12:30:00	R	1	NA		kmy	2018-03-04
4	3	2018	12:40:00		NA	NA		kmy	2018-03-04
4	3	2018	12:50:00		NA	NA		kmy	2018-03-04
4	3	2018	13:00:00		NA	NA		kmy	2018-03-04
4	3	2018	13:10:00		NA	NA		kmy	2018-03-04
4	3	2018	13:20:00	R	1	4		kmy	2018-03-04
4	3	2018	13:30:00	R	1	4		kmy	2018-03-04
4	3	2018	13:40:00	R	1	5		kmy	2018-03-04
4	3	2018	13:50:00	R	1	5		kmy	2018-03-04
4	3	2018	14:00:00	R	1	NA		kmy	2018-03-04
4	3	2018	14:10:00	R	1	NA		kmy	2018-03-04
4	3	2018	14:20:00		NA	NA		kmy	2018-03-04
4	3	2018	14:30:00		NA	NA		kmy	2018-03-04
4	3	2018	14:40:00	F	1	NA	Baphia_sp_nfr	kmy	2018-03-04
4	3	2018	14:50:00	F	5	5	Wamba_nfr	kmy	2018-03-04
4	3	2018	15:00:00	T	5	5		kmy	2018-03-04
4	3	2018	15:10:00	F	5	5	Wamba_nfr	kmy	2018-03-04
4	3	2018	15:20:00	F	5	4	Wamba_nfr	kmy	2018-03-04
4	3	2018	15:30:00	T	1	5		kmy	2018-03-04
4	3	2018	15:40:00		NA	NA		kmy	2018-03-04
4	3	2018	15:50:00		NA	NA		kmy	2018-03-04
4	3	2018	16:00:00	R	1	NA		kmy	2018-03-04
4	3	2018	16:10:00	R	1	NA		kmy	2018-03-04
4	3	2018	16:20:00	R	1	NA		kmy	2018-03-04
4	3	2018	16:30:00	R	1	NA		kmy	2018-03-04
5	3	2018	07:20:00		NA	NA		kmy	2018-03-05
5	3	2018	07:30:00	F	5	3	Wamba_nfr	kmy	2018-03-05
5	3	2018	07:40:00		NA	NA		kmy	2018-03-05
5	3	2018	07:50:00		NA	NA		kmy	2018-03-05
5	3	2018	08:00:00		NA	NA		kmy	2018-03-05
5	3	2018	08:10:00	T	1	4		kmy	2018-03-05
5	3	2018	08:20:00	R	1	4		kmy	2018-03-05
5	3	2018	08:30:00	R	1	3		kmy	2018-03-05
5	3	2018	08:40:00	R	1	NA		kmy	2018-03-05
5	3	2018	08:50:00		NA	NA		kmy	2018-03-05
5	3	2018	09:00:00		NA	NA		kmy	2018-03-05
5	3	2018	09:10:00		NA	NA		kmy	2018-03-05
5	3	2018	09:20:00		NA	NA		kmy	2018-03-05
5	3	2018	09:30:00	R	1	NA		kmy	2018-03-05
5	3	2018	09:40:00	R	1	NA		kmy	2018-03-05
5	3	2018	09:50:00	R	1	NA		kmy	2018-03-05
5	3	2018	10:00:00		NA	NA		kmy	2018-03-05
5	3	2018	10:10:00	FR	1	NA	Myrianthus_arboreus_fr	kmy	2018-03-05
5	3	2018	10:20:00		NA	NA		kmy	2018-03-05
5	3	2018	10:30:00		NA	NA		kmy	2018-03-05
5	3	2018	10:40:00		NA	NA		kmy	2018-03-05
5	3	2018	10:50:00	R	1	NA		kmy	2018-03-05
5	3	2018	11:00:00	F	1	2	Erythrophleum_ivorense_nuts	kmy	2018-03-05
5	3	2018	11:10:00	F	1	2	Erythrophleum_ivorense_nuts	kmy	2018-03-05
5	3	2018	11:20:00	R	1	1		kmy	2018-03-05
5	3	2018	11:30:00		NA	NA		kmy	2018-03-05
5	3	2018	11:40:00		NA	NA		kmy	2018-03-05
5	3	2018	11:50:00		NA	NA		kmy	2018-03-05
5	3	2018	12:00:00		NA	NA		kmy	2018-03-05
5	3	2018	12:10:00		NA	NA		kmy	2018-03-05
5	3	2018	12:20:00	R	3	NA		kmy	2018-03-05
5	3	2018	12:30:00		NA	NA		kmy	2018-03-05
5	3	2018	12:40:00	FR	1	NA	Ficus_sp_fr	kmy	2018-03-05
5	3	2018	12:50:00	FR	1	NA	Ficus_sp_fr	kmy	2018-03-05
5	3	2018	13:00:00	FR	1	NA	Ficus_sp_fr	kmy	2018-03-05
5	3	2018	13:10:00	R	1	NA		kmy	2018-03-05
5	3	2018	13:20:00	T	1	NA		kmy	2018-03-05
5	3	2018	13:30:00		NA	NA		kmy	2018-03-05
5	3	2018	13:40:00		NA	NA		kmy	2018-03-05
5	3	2018	13:50:00	FR	1	NA	Myrianthus_arboreus_fr	kmy	2018-03-05
5	3	2018	14:00:00	R	1	NA		kmy	2018-03-05
5	3	2018	14:10:00	R	1	NA		kmy	2018-03-05
5	3	2018	14:20:00		NA	NA		kmy	2018-03-05
5	3	2018	14:30:00		NA	NA		kmy	2018-03-05
5	3	2018	14:40:00		NA	NA		kmy	2018-03-05
5	3	2018	14:50:00		NA	NA		kmy	2018-03-05
5	3	2018	15:00:00		NA	NA		kmy	2018-03-05
5	3	2018	15:10:00		NA	NA		kmy	2018-03-05
5	3	2018	15:20:00		NA	NA		kmy	2018-03-05
5	3	2018	15:30:00		NA	NA		kmy	2018-03-05
5	3	2018	15:40:00	F	1	NA	Anchomanes_difformis_nfr	kmy	2018-03-05
5	3	2018	15:50:00		NA	NA		kmy	2018-03-05
5	3	2018	16:00:00	R	1	NA		kmy	2018-03-05
5	3	2018	16:10:00	F	1	NA	Afromamum_sp_nfr	kmy	2018-03-05
5	3	2018	16:20:00	T	1	NA		kmy	2018-03-05
5	3	2018	16:30:00		NA	NA		kmy	2018-03-05
5	3	2018	16:40:00		NA	NA		kmy	2018-03-05
6	3	2018	08:20:00	R	1	NA		kmy	2018-03-06
6	3	2018	08:30:00	T	1	NA		kmy	2018-03-06
6	3	2018	08:40:00	T	1	NA		kmy	2018-03-06
6	3	2018	08:50:00	R	1	NA		kmy	2018-03-06
6	3	2018	09:00:00		NA	NA		kmy	2018-03-06
6	3	2018	09:10:00		NA	NA		kmy	2018-03-06
6	3	2018	09:20:00		NA	NA		kmy	2018-03-06
6	3	2018	09:30:00	F	5	NA	Wamba_nfr	kmy	2018-03-06
6	3	2018	09:40:00		NA	NA		kmy	2018-03-06
6	3	2018	09:50:00		NA	NA		kmy	2018-03-06
6	3	2018	10:00:00		NA	NA		kmy	2018-03-06
6	3	2018	10:10:00		NA	NA		kmy	2018-03-06
6	3	2018	10:20:00	F	1	NA	Erythrophleum_ivorense_nuts	kmy	2018-03-06
6	3	2018	10:30:00	F	1	NA	Erythrophleum_ivorense_nuts	kmy	2018-03-06
6	3	2018	10:40:00	T	1	NA		kmy	2018-03-06
6	3	2018	10:50:00	F	1	2	Erythrophleum_ivorense_nuts	kmy	2018-03-06
6	3	2018	11:00:00	R	1	2		kmy	2018-03-06
6	3	2018	11:10:00	R	1	2		kmy	2018-03-06
6	3	2018	11:20:00	R	1	2		kmy	2018-03-06
6	3	2018	11:30:00	R	1	1		kmy	2018-03-06
6	3	2018	11:40:00	T	1	NA		kmy	2018-03-06
6	3	2018	11:50:00	F	1	NA	Anthoneta_macrophylla_nfr	kmy	2018-03-06
6	3	2018	12:00:00	R	2	NA		kmy	2018-03-06
6	3	2018	12:10:00	R	1	NA		kmy	2018-03-06
6	3	2018	12:20:00		NA	NA		kmy	2018-03-06
6	3	2018	12:30:00		NA	NA		kmy	2018-03-06
6	3	2018	12:40:00	F	5	2		kmy	2018-03-06
6	3	2018	12:50:00	R	4	4		kmy	2018-03-06
6	3	2018	13:00:00	R	1	4		kmy	2018-03-06
6	3	2018	13:10:00	R	1	4		kmy	2018-03-06
6	3	2018	13:20:00	R	1	4		kmy	2018-03-06
6	3	2018	13:30:00	R	1	5		kmy	2018-03-06
6	3	2018	13:40:00	R	1	NA		kmy	2018-03-06
6	3	2018	13:50:00	R	1	2		kmy	2018-03-06
6	3	2018	14:00:00	R	1	2		kmy	2018-03-06
6	3	2018	14:10:00	R	1	NA		kmy	2018-03-06
6	3	2018	14:20:00	R	1	NA		kmy	2018-03-06
6	3	2018	14:30:00	R	1	NA		kmy	2018-03-06
6	3	2018	14:40:00	T	1	NA		kmy	2018-03-06
6	3	2018	14:50:00	R	1	NA		kmy	2018-03-06
6	3	2018	15:00:00	T	1	NA		kmy	2018-03-06
6	3	2018	15:10:00		NA	NA		kmy	2018-03-06
6	3	2018	15:20:00		NA	NA		kmy	2018-03-06
6	3	2018	15:30:00	T	1	NA		kmy	2018-03-06
6	3	2018	15:40:00	F	5	3	Wamba_nfr	kmy	2018-03-06
6	3	2018	15:50:00	F	5	3	Wamba_nfr	kmy	2018-03-06
6	3	2018	16:00:00	F	5	3	Wamba_nfr	kmy	2018-03-06
6	3	2018	16:10:00		NA	NA		kmy	2018-03-06
6	3	2018	16:20:00	F	1	NA	Afromamum_sp_nfr	kmy	2018-03-06
6	3	2018	16:30:00	T	1	NA		kmy	2018-03-06
6	3	2018	16:40:00	F	1	NA	Afromamum_sp_nfr	kmy	2018-03-06
6	3	2018	16:50:00		NA	NA		kmy	2018-03-06
7	3	2018	07:30:00	T	1	NA		kmy	2018-03-07
7	3	2018	07:40:00		NA	NA		kmy	2018-03-07
7	3	2018	07:50:00	R	1	NA		kmy	2018-03-07
7	3	2018	08:00:00	R	1	NA		kmy	2018-03-07
7	3	2018	08:10:00	T	1	NA		kmy	2018-03-07
7	3	2018	08:20:00	T	1	NA		kmy	2018-03-07
7	3	2018	08:30:00	T	1	NA		kmy	2018-03-07
7	3	2018	08:40:00	R	1	NA		kmy	2018-03-07
7	3	2018	08:50:00		NA	NA		kmy	2018-03-07
7	3	2018	09:00:00	R	2	NA		kmy	2018-03-07
7	3	2018	09:10:00		NA	NA		kmy	2018-03-07
7	3	2018	09:20:00		NA	NA		kmy	2018-03-07
7	3	2018	09:30:00		NA	NA		kmy	2018-03-07
7	3	2018	09:40:00	R	1	NA		kmy	2018-03-07
7	3	2018	09:50:00	R	1	NA		kmy	2018-03-07
7	3	2018	10:00:00	R	1	NA		kmy	2018-03-07
7	3	2018	10:10:00	R	1	NA		kmy	2018-03-07
7	3	2018	10:20:00	T	1	NA		kmy	2018-03-07
7	3	2018	10:30:00	R	1	NA		kmy	2018-03-07
7	3	2018	10:40:00	R	1	NA		kmy	2018-03-07
7	3	2018	10:50:00	R	1	NA		kmy	2018-03-07
7	3	2018	11:00:00	R	1	NA		kmy	2018-03-07
7	3	2018	11:10:00		NA	NA		kmy	2018-03-07
7	3	2018	11:20:00		NA	NA		kmy	2018-03-07
7	3	2018	11:30:00		NA	NA		kmy	2018-03-07
7	3	2018	11:40:00		NA	NA		kmy	2018-03-07
7	3	2018	11:50:00		NA	NA		kmy	2018-03-07
7	3	2018	12:00:00		NA	NA		kmy	2018-03-07
7	3	2018	12:10:00		NA	NA		kmy	2018-03-07
7	3	2018	12:20:00		NA	NA		kmy	2018-03-07
7	3	2018	12:30:00		NA	NA		kmy	2018-03-07
7	3	2018	12:40:00	F	1	NA	Baphia_sp_nfr	kmy	2018-03-07
7	3	2018	12:50:00		NA	NA		kmy	2018-03-07
7	3	2018	13:00:00		NA	NA		kmy	2018-03-07
7	3	2018	13:10:00	F	1	NA	Erythrophleum_ivorense_nuts	kmy	2018-03-07
7	3	2018	13:20:00	F	1	NA	Erythrophleum_ivorense_nuts	kmy	2018-03-07
7	3	2018	13:30:00		NA	NA		kmy	2018-03-07
7	3	2018	13:40:00		NA	NA		kmy	2018-03-07
7	3	2018	13:50:00	R	1	NA		kmy	2018-03-07
7	3	2018	14:00:00	T	3	NA		kmy	2018-03-07
7	3	2018	14:10:00		NA	NA		kmy	2018-03-07
7	3	2018	14:20:00		NA	NA		kmy	2018-03-07
7	3	2018	14:30:00		NA	NA		kmy	2018-03-07
7	3	2018	14:40:00	F	4	NA	Milicia_excels_nfr	kmy	2018-03-07
7	3	2018	14:50:00		NA	NA		kmy	2018-03-07
7	3	2018	15:00:00	T	1	NA		kmy	2018-03-07
7	3	2018	15:10:00		NA	NA		kmy	2018-03-07
7	3	2018	15:20:00		NA	NA		kmy	2018-03-07
7	3	2018	15:30:00		NA	NA		kmy	2018-03-07
7	3	2018	15:40:00		NA	NA		kmy	2018-03-07
7	3	2018	15:50:00	F	5	NA	Erythrophleum_ivorense_nuts	kmy	2018-03-07
7	3	2018	16:00:00	F	5	NA	Erythrophleum_ivorense_nuts	kmy	2018-03-07
7	3	2018	16:10:00		NA	NA		kmy	2018-03-07
8	3	2018	08:00:00		NA	NA		kmy	2018-03-08
8	3	2018	08:10:00		NA	NA		kmy	2018-03-08
8	3	2018	08:20:00		NA	NA		kmy	2018-03-08
8	3	2018	08:30:00	R	1	NA		kmy	2018-03-08
8	3	2018	08:40:00	R	1	4		kmy	2018-03-08
8	3	2018	08:50:00	R	1	4		kmy	2018-03-08
8	3	2018	09:00:00	R	1	5		kmy	2018-03-08
8	3	2018	09:10:00	R	1	5		kmy	2018-03-08
8	3	2018	09:20:00	R	1	4		kmy	2018-03-08
8	3	2018	09:30:00	R	1	4		kmy	2018-03-08
8	3	2018	09:40:00		NA	NA		kmy	2018-03-08
8	3	2018	09:50:00		NA	NA		kmy	2018-03-08
8	3	2018	10:00:00		NA	NA		kmy	2018-03-08
8	3	2018	10:10:00	R	1	NA		kmy	2018-03-08
8	3	2018	10:20:00	R	1	NA		kmy	2018-03-08
8	3	2018	10:30:00	T	1	3		kmy	2018-03-08
8	3	2018	10:40:00	R	1	4		kmy	2018-03-08
8	3	2018	10:50:00	R	1	5		kmy	2018-03-08
8	3	2018	11:00:00	R	1	2		kmy	2018-03-08
8	3	2018	11:10:00		NA	NA		kmy	2018-03-08
8	3	2018	11:20:00		NA	NA		kmy	2018-03-08
8	3	2018	11:30:00		NA	NA		kmy	2018-03-08
8	3	2018	11:40:00		NA	NA		kmy	2018-03-08
8	3	2018	11:50:00		NA	NA		kmy	2018-03-08
8	3	2018	12:00:00		NA	NA		kmy	2018-03-08
8	3	2018	12:10:00		NA	NA		kmy	2018-03-08
8	3	2018	12:20:00		NA	NA		kmy	2018-03-08
8	3	2018	12:30:00		NA	NA		kmy	2018-03-08
8	3	2018	12:40:00		NA	NA		kmy	2018-03-08
8	3	2018	12:50:00		NA	NA		kmy	2018-03-08
8	3	2018	13:00:00		NA	NA		kmy	2018-03-08
8	3	2018	13:10:00		NA	NA		kmy	2018-03-08
8	3	2018	13:20:00		NA	NA		kmy	2018-03-08
8	3	2018	13:30:00		NA	NA		kmy	2018-03-08
8	3	2018	13:40:00		NA	NA		kmy	2018-03-08
8	3	2018	13:50:00		NA	NA		kmy	2018-03-08
8	3	2018	14:00:00		NA	NA		kmy	2018-03-08
8	3	2018	14:10:00		NA	NA		kmy	2018-03-08
8	3	2018	14:20:00		NA	NA		kmy	2018-03-08
8	3	2018	14:30:00		NA	NA		kmy	2018-03-08
8	3	2018	14:40:00		NA	NA		kmy	2018-03-08
8	3	2018	14:50:00		NA	NA		kmy	2018-03-08
8	3	2018	15:00:00		NA	NA		kmy	2018-03-08
8	3	2018	15:10:00		NA	NA		kmy	2018-03-08
8	3	2018	15:20:00		NA	NA		kmy	2018-03-08
8	3	2018	15:30:00		NA	NA		kmy	2018-03-08
8	3	2018	15:40:00		NA	NA		kmy	2018-03-08
8	3	2018	15:50:00		NA	NA		kmy	2018-03-08
8	3	2018	16:00:00		NA	NA		kmy	2018-03-08
9	3	2018	09:30:00		NA	NA		kmy	2018-03-09
9	3	2018	09:40:00	R	1	NA		kmy	2018-03-09
9	3	2018	09:50:00	F	5	NA	Milicia_excels_nfr	kmy	2018-03-09
9	3	2018	10:00:00	F	5	4	Milicia_excels_nfr	kmy	2018-03-09
9	3	2018	10:10:00	F	5	4	Milicia_excels_nfr	kmy	2018-03-09
9	3	2018	10:20:00		NA	NA		kmy	2018-03-09
9	3	2018	10:30:00		NA	NA		kmy	2018-03-09
9	3	2018	10:40:00	R	1	4		kmy	2018-03-09
9	3	2018	10:50:00	R	1	4		kmy	2018-03-09
9	3	2018	11:00:00	R	1	4		kmy	2018-03-09
9	3	2018	11:10:00	R	1	4		kmy	2018-03-09
9	3	2018	11:20:00	R	1	NA		kmy	2018-03-09
9	3	2018	11:30:00	R	1	NA		kmy	2018-03-09
9	3	2018	11:40:00		NA	NA		kmy	2018-03-09
9	3	2018	11:50:00		NA	NA		kmy	2018-03-09
9	3	2018	12:00:00	FR	1	NA	Myrianthus_arboreus_fr	kmy	2018-03-09
9	3	2018	12:10:00	FR	1	NA	Myrianthus_arboreus_fr	kmy	2018-03-09
10	3	2018	07:30:00	F	5	2	Wamba_nfr	kmy	2018-03-10
10	3	2018	07:40:00	R	1	3		kmy	2018-03-10
10	3	2018	07:50:00	R	1	3		kmy	2018-03-10
10	3	2018	08:00:00	R	1	3		kmy	2018-03-10
10	3	2018	08:10:00	R	1	2		kmy	2018-03-10
10	3	2018	08:20:00	FR	1	4	Myrianthus_arboreus_fr	kmy	2018-03-10
10	3	2018	08:30:00	R	1	4		kmy	2018-03-10
10	3	2018	08:40:00	R	1	4		kmy	2018-03-10
10	3	2018	08:50:00		NA	NA		kmy	2018-03-10
10	3	2018	09:00:00	FR	1	NA	Ficus_sp_fr	kmy	2018-03-10
10	3	2018	09:10:00		NA	NA		kmy	2018-03-10
10	3	2018	09:20:00	T	1	1		kmy	2018-03-10
10	3	2018	09:30:00		NA	NA		kmy	2018-03-10
10	3	2018	09:40:00		NA	NA		kmy	2018-03-10
10	3	2018	09:50:00	F	1	3	Erythrophleum_ivorense_nuts	kmy	2018-03-10
10	3	2018	10:00:00	F	1	3	Erythrophleum_ivorense_nuts	kmy	2018-03-10
10	3	2018	10:10:00		NA	NA		kmy	2018-03-10
10	3	2018	10:20:00	R	1	NA		kmy	2018-03-10
10	3	2018	10:30:00	R	1	NA		kmy	2018-03-10
10	3	2018	10:40:00		NA	NA		kmy	2018-03-10
10	3	2018	10:50:00		NA	NA		kmy	2018-03-10
10	3	2018	11:00:00	R	1	4		kmy	2018-03-10
10	3	2018	11:10:00	R	1	1		kmy	2018-03-10
10	3	2018	11:20:00		NA	NA		kmy	2018-03-10
10	3	2018	11:30:00		NA	NA		kmy	2018-03-10
10	3	2018	11:40:00		NA	NA		kmy	2018-03-10
10	3	2018	11:50:00		NA	NA		kmy	2018-03-10
10	3	2018	12:00:00		NA	NA		kmy	2018-03-10
10	3	2018	12:10:00		NA	NA		kmy	2018-03-10
10	3	2018	12:20:00		NA	NA		kmy	2018-03-10
10	3	2018	12:30:00		NA	NA		kmy	2018-03-10
10	3	2018	12:40:00	R	1	NA		kmy	2018-03-10
10	3	2018	12:50:00		NA	NA		kmy	2018-03-10
10	3	2018	13:00:00	F	1	NA		kmy	2018-03-10
11	3	2018	08:30:00	F	1	NA	Afromamum_sp_nfr	kmy	2018-03-11
11	3	2018	08:40:00	F	1	NA	Afromamum_sp_nfr	kmy	2018-03-11
11	3	2018	08:50:00	F	1	5	Afromamum_sp_nfr	kmy	2018-03-11
11	3	2018	09:00:00		NA	NA		kmy	2018-03-11
11	3	2018	09:10:00		NA	NA		kmy	2018-03-11
11	3	2018	09:20:00		NA	NA		kmy	2018-03-11
11	3	2018	09:30:00		NA	NA		kmy	2018-03-11
11	3	2018	09:40:00		NA	NA		kmy	2018-03-11
11	3	2018	09:50:00		NA	NA		kmy	2018-03-11
11	3	2018	10:00:00		NA	NA		kmy	2018-03-11
11	3	2018	10:10:00	F	5	4	Wamba_nfr	kmy	2018-03-11
11	3	2018	10:20:00		NA	NA		kmy	2018-03-11
11	3	2018	10:30:00	R	1	3		kmy	2018-03-11
11	3	2018	10:40:00		NA	NA		kmy	2018-03-11
11	3	2018	10:50:00	R	1	4		kmy	2018-03-11
11	3	2018	11:00:00	R	1	4		kmy	2018-03-11
11	3	2018	11:10:00	R	1	4		kmy	2018-03-11
11	3	2018	11:20:00	R	1	4		kmy	2018-03-11
11	3	2018	11:30:00	R	1	4		kmy	2018-03-11
11	3	2018	11:40:00		NA	NA		kmy	2018-03-11
11	3	2018	11:50:00	F	4	2	Wamba_nfr	kmy	2018-03-11
11	3	2018	12:00:00		NA	NA		kmy	2018-03-11
[truncated: 249,127+ more rows]
