# Supplementary material for: Dietary variability of western gorillas (Gorilla gorilla gorilla)
Source: PLoS One. 2022 Aug 24;17(8):e0271576. doi: 10.1371/journal.pone.0271576 (PMC9401121; doi:10.1371/journal.pone.0271576)
Supplement: S2 Table — (XLSX) [file pone.0271576.s002.xlsx]

## Sheet: mean_monthly_proportion_feeding
month.id	food_item	mean.prop.feeding.month	year
2018-01	Afezalia_bipendensis_nfr	0	2018
2018-01	Afromamum_sp_nfr	0	2018
2018-01	Anchomanes_difformis_nfr	0	2018
2018-01	Anthoneta_macrophylla_nfr	0	2018
2018-01	Baillonella_toxisperma_fr	0	2018
2018-01	Baphia_sp_nfr	0	2018
2018-01	Calpocalyx_sp_nuts	3.70552	2018
2018-01	Chytranthus_sp_fr	0	2018
2018-01	Cissus_sp_fr	0	2018
2018-01	Cola_sp_fr	0	2018
2018-01	Cola_sp_nfr	0.767196	2018
2018-01	Coula_edulis_nuts	41.4243	2018
2018-01	Rhynchospora_sp_nfr	0	2018
2018-01	Dialium_dinklagei_fr	9.18579	2018
2018-01	Dichapetalum_sp_fr	0	2018
2018-01	Dichapetalum_sp_nfr	0	2018
2018-01	Diospyrus_dendo_fr	6.74897	2018
2018-01	Duboscia_sp_fr	0	2018
2018-01	Cynometria sp_nfr	0	2018
2018-01	Erythrophleum_ivorense_nuts	0	2018
2018-01	Ficus_sp_fr	0	2018
2018-01	Ficus_sp_nfr	0	2018
2018-01	Gilberteodendron_sp_nfr	0	2018
2018-01	Gilberteodendron_sp_nuts	0	2018
2018-01	Grewia_coriacea_fr	0	2018
2018-01	Hexalobus_crispiflorus_fr	0	2018
2018-01	Irvingia_gabonensis_fr	1.07765	2018
2018-01	Klainedoxa_gabonensis_fr	0	2018
2018-01	Landolphia_fr	0	2018
2018-01	Lasianthera_africana_nfr	0	2018
2018-01	Mammea_africana_fr	0	2018
2018-01	Haumania_sp_nfr	0	2018
2018-01	Microberlinia_brazzavillensis_nuts	0	2018
2018-01	Milicia_excels_nfr	0	2018
2018-01	Myrianthus_arboreus_fr	0	2018
2018-01	Myrianthus_arboreus_nfr	0	2018
2018-01	Nauclea_didderichii_fr	0	2018
2018-01	Pachypodanthium_sp_fr	0	2018
2018-01	Panda_oleosa_fr	0	2018
2018-01	Pentadesma_butyracea_fr	0	2018
2018-01	Phoenix_reclinata_nfr	0	2018
2018-01	Pseudospondias_longfolia_fr	0	2018
2018-01	Pterocarpus_soyauxii_fr	0	2018
2018-01	Pterocarpus_soyauxii_nfr	0	2018
2018-01	Sacoglottis_gabonensis_fr	0	2018
2018-01	Salacia_sp_fr	1.02293	2018
2018-01	Salacia_sp_nfr	0	2018
2018-01	Scytopetalum_sp_fr	0	2018
2018-01	Strombosia_glaucesnes_fr	11.6651	2018
2018-01	Syzygium_sp_fr	0	2018
2018-01	termites	0	2018
2018-01	Tieghemella_africana_fr	0	2018
2018-01	Treculia_africana_fr	0	2018
2018-01	Trishilia_sp_fr	0	2018
2018-01	Trishilia_sp_nfr	0	2018
2018-01	Trychoscypha_acuminata_fr	0	2018
2018-01	Uapaca_paludosa_fr	0	2018
2018-01	Uvaria_sp_fr	0	2018
2018-01	Uvariastrium_sp_fr	0	2018
2018-01	Vitex_doniana_fr	0	2018
2018-01	Dalbergia_nfr	17.1786	2018
2018-02	Afezalia_bipendensis_nfr	0	2018
2018-02	Afromamum_sp_nfr	3.2197	2018
2018-02	Anchomanes_difformis_nfr	0	2018
2018-02	Anthoneta_macrophylla_nfr	0	2018
2018-02	Baillonella_toxisperma_fr	0	2018
2018-02	Baphia_sp_nfr	0	2018
2018-02	Calpocalyx_sp_nuts	15.264	2018
2018-02	Chytranthus_sp_fr	0	2018
2018-02	Cissus_sp_fr	0.520833	2018
2018-02	Cola_sp_fr	0	2018
2018-02	Cola_sp_nfr	0	2018
2018-02	Coula_edulis_nuts	23.1358	2018
2018-02	Rhynchospora_sp_nfr	1.30348	2018
2018-02	Dialium_dinklagei_fr	9.24479	2018
2018-02	Dichapetalum_sp_fr	0	2018
2018-02	Dichapetalum_sp_nfr	0	2018
2018-02	Diospyrus_dendo_fr	4.93326	2018
2018-02	Duboscia_sp_fr	0	2018
2018-02	Cynometria sp_nfr	0	2018
2018-02	Erythrophleum_ivorense_nuts	4.19147	2018
2018-02	Ficus_sp_fr	8.43254	2018
2018-02	Ficus_sp_nfr	0	2018
2018-02	Gilberteodendron_sp_nfr	0	2018
2018-02	Gilberteodendron_sp_nuts	0	2018
2018-02	Grewia_coriacea_fr	0	2018
2018-02	Hexalobus_crispiflorus_fr	0.892857	2018
2018-02	Irvingia_gabonensis_fr	0	2018
2018-02	Klainedoxa_gabonensis_fr	0	2018
2018-02	Landolphia_fr	0	2018
2018-02	Lasianthera_africana_nfr	0	2018
2018-02	Mammea_africana_fr	0	2018
2018-02	Haumania_sp_nfr	1.87027	2018
2018-02	Microberlinia_brazzavillensis_nuts	0	2018
2018-02	Milicia_excels_nfr	0	2018
2018-02	Myrianthus_arboreus_fr	0	2018
2018-02	Myrianthus_arboreus_nfr	0	2018
2018-02	Nauclea_didderichii_fr	0.446429	2018
2018-02	Pachypodanthium_sp_fr	0	2018
2018-02	Panda_oleosa_fr	0	2018
2018-02	Pentadesma_butyracea_fr	0	2018
2018-02	Phoenix_reclinata_nfr	0	2018
2018-02	Pseudospondias_longfolia_fr	0	2018
2018-02	Pterocarpus_soyauxii_fr	0	2018
2018-02	Pterocarpus_soyauxii_nfr	0	2018
2018-02	Sacoglottis_gabonensis_fr	0	2018
2018-02	Salacia_sp_fr	2.89741	2018
2018-02	Salacia_sp_nfr	0	2018
2018-02	Scytopetalum_sp_fr	0	2018
2018-02	Strombosia_glaucesnes_fr	0	2018
2018-02	Syzygium_sp_fr	0	2018
2018-02	termites	0	2018
2018-02	Tieghemella_africana_fr	0	2018
2018-02	Treculia_africana_fr	0	2018
2018-02	Trishilia_sp_fr	0	2018
2018-02	Trishilia_sp_nfr	0	2018
2018-02	Trychoscypha_acuminata_fr	0	2018
2018-02	Uapaca_paludosa_fr	0	2018
2018-02	Uvaria_sp_fr	0	2018
2018-02	Uvariastrium_sp_fr	0	2018
2018-02	Vitex_doniana_fr	0	2018
2018-02	Dalbergia_nfr	8.92271	2018
2018-03	Afezalia_bipendensis_nfr	1.24799	2018
2018-03	Afromamum_sp_nfr	2.44604	2018
2018-03	Anchomanes_difformis_nfr	0.720037	2018
2018-03	Anthoneta_macrophylla_nfr	0.787377	2018
2018-03	Baillonella_toxisperma_fr	0	2018
2018-03	Baphia_sp_nfr	4.045	2018
2018-03	Calpocalyx_sp_nuts	0	2018
2018-03	Chytranthus_sp_fr	0	2018
2018-03	Cissus_sp_fr	0	2018
2018-03	Cola_sp_fr	0	2018
2018-03	Cola_sp_nfr	0.362319	2018
2018-03	Coula_edulis_nuts	0	2018
2018-03	Rhynchospora_sp_nfr	0	2018
2018-03	Dialium_dinklagei_fr	0	2018
2018-03	Dichapetalum_sp_fr	0	2018
2018-03	Dichapetalum_sp_nfr	0	2018
2018-03	Diospyrus_dendo_fr	0	2018
2018-03	Duboscia_sp_fr	0	2018
2018-03	Cynometria sp_nfr	0.925207	2018
2018-03	Erythrophleum_ivorense_nuts	15.281	2018
2018-03	Ficus_sp_fr	7.83673	2018
2018-03	Ficus_sp_nfr	0	2018
2018-03	Gilberteodendron_sp_nfr	0	2018
2018-03	Gilberteodendron_sp_nuts	0	2018
2018-03	Grewia_coriacea_fr	0	2018
2018-03	Hexalobus_crispiflorus_fr	0	2018
2018-03	Irvingia_gabonensis_fr	0	2018
2018-03	Klainedoxa_gabonensis_fr	0	2018
2018-03	Landolphia_fr	0	2018
2018-03	Lasianthera_africana_nfr	0	2018
2018-03	Mammea_africana_fr	0	2018
2018-03	Haumania_sp_nfr	0	2018
2018-03	Microberlinia_brazzavillensis_nuts	0	2018
2018-03	Milicia_excels_nfr	13.066	2018
2018-03	Myrianthus_arboreus_fr	3.38802	2018
2018-03	Myrianthus_arboreus_nfr	0	2018
2018-03	Nauclea_didderichii_fr	0	2018
2018-03	Pachypodanthium_sp_fr	0	2018
2018-03	Panda_oleosa_fr	0	2018
2018-03	Pentadesma_butyracea_fr	0	2018
2018-03	Phoenix_reclinata_nfr	0	2018
2018-03	Pseudospondias_longfolia_fr	0	2018
2018-03	Pterocarpus_soyauxii_fr	0	2018
2018-03	Pterocarpus_soyauxii_nfr	0	2018
2018-03	Sacoglottis_gabonensis_fr	0	2018
2018-03	Salacia_sp_fr	0	2018
2018-03	Salacia_sp_nfr	0	2018
2018-03	Scytopetalum_sp_fr	0	2018
2018-03	Strombosia_glaucesnes_fr	0	2018
2018-03	Syzygium_sp_fr	0	2018
2018-03	termites	0	2018
2018-03	Tieghemella_africana_fr	0	2018
2018-03	Treculia_africana_fr	0	2018
2018-03	Trishilia_sp_fr	0	2018
2018-03	Trishilia_sp_nfr	0	2018
2018-03	Trychoscypha_acuminata_fr	0	2018
2018-03	Uapaca_paludosa_fr	0	2018
2018-03	Uvaria_sp_fr	0	2018
2018-03	Uvariastrium_sp_fr	0	2018
2018-03	Vitex_doniana_fr	0	2018
2018-03	Dalbergia_nfr	35.4031	2018
2018-04	Afezalia_bipendensis_nfr	7.21101	2018
2018-04	Afromamum_sp_nfr	2.5029	2018
2018-04	Anchomanes_difformis_nfr	0.308642	2018
2018-04	Anthoneta_macrophylla_nfr	0	2018
2018-04	Baillonella_toxisperma_fr	0	2018
2018-04	Baphia_sp_nfr	13.2875	2018
2018-04	Calpocalyx_sp_nuts	0	2018
2018-04	Chytranthus_sp_fr	0	2018
2018-04	Cissus_sp_fr	0	2018
2018-04	Cola_sp_fr	0	2018
2018-04	Cola_sp_nfr	0	2018
2018-04	Coula_edulis_nuts	0	2018
2018-04	Rhynchospora_sp_nfr	0	2018
2018-04	Dialium_dinklagei_fr	0	2018
2018-04	Dichapetalum_sp_fr	0	2018
2018-04	Dichapetalum_sp_nfr	0	2018
2018-04	Diospyrus_dendo_fr	0	2018
2018-04	Duboscia_sp_fr	0	2018
2018-04	Cynometria sp_nfr	1.38256	2018
2018-04	Erythrophleum_ivorense_nuts	11.9931	2018
2018-04	Ficus_sp_fr	8.70197	2018
2018-04	Ficus_sp_nfr	0	2018
2018-04	Gilberteodendron_sp_nfr	0	2018
2018-04	Gilberteodendron_sp_nuts	0	2018
2018-04	Grewia_coriacea_fr	0	2018
2018-04	Hexalobus_crispiflorus_fr	0	2018
2018-04	Irvingia_gabonensis_fr	0	2018
2018-04	Klainedoxa_gabonensis_fr	0	2018
2018-04	Landolphia_fr	0	2018
2018-04	Lasianthera_africana_nfr	0	2018
2018-04	Mammea_africana_fr	0	2018
2018-04	Haumania_sp_nfr	0	2018
2018-04	Microberlinia_brazzavillensis_nuts	0	2018
2018-04	Milicia_excels_nfr	18.3093	2018
2018-04	Myrianthus_arboreus_fr	3.6222	2018
2018-04	Myrianthus_arboreus_nfr	0.99537	2018
2018-04	Nauclea_didderichii_fr	0	2018
2018-04	Pachypodanthium_sp_fr	0	2018
2018-04	Panda_oleosa_fr	0	2018
2018-04	Pentadesma_butyracea_fr	0	2018
2018-04	Phoenix_reclinata_nfr	0	2018
2018-04	Pseudospondias_longfolia_fr	0	2018
2018-04	Pterocarpus_soyauxii_fr	0	2018
2018-04	Pterocarpus_soyauxii_nfr	0	2018
2018-04	Sacoglottis_gabonensis_fr	0	2018
2018-04	Salacia_sp_fr	0	2018
2018-04	Salacia_sp_nfr	0	2018
2018-04	Scytopetalum_sp_fr	0	2018
2018-04	Strombosia_glaucesnes_fr	0	2018
2018-04	Syzygium_sp_fr	0	2018
2018-04	termites	0	2018
2018-04	Tieghemella_africana_fr	0	2018
2018-04	Treculia_africana_fr	0	2018
2018-04	Trishilia_sp_fr	0	2018
2018-04	Trishilia_sp_nfr	0.997151	2018
2018-04	Trychoscypha_acuminata_fr	1.30071	2018
2018-04	Uapaca_paludosa_fr	0	2018
2018-04	Uvaria_sp_fr	0	2018
2018-04	Uvariastrium_sp_fr	0	2018
2018-04	Vitex_doniana_fr	0	2018
2018-04	Dalbergia_nfr	21.3289	2018
2018-05	Afezalia_bipendensis_nfr	5.9042	2018
2018-05	Afromamum_sp_nfr	4.38446	2018
2018-05	Anchomanes_difformis_nfr	0	2018
2018-05	Anthoneta_macrophylla_nfr	0.674603	2018
2018-05	Baillonella_toxisperma_fr	0	2018
2018-05	Baphia_sp_nfr	28.6966	2018
2018-05	Calpocalyx_sp_nuts	0	2018
2018-05	Chytranthus_sp_fr	0	2018
2018-05	Cissus_sp_fr	0	2018
2018-05	Cola_sp_fr	0	2018
2018-05	Cola_sp_nfr	0	2018
2018-05	Coula_edulis_nuts	0	2018
2018-05	Rhynchospora_sp_nfr	0	2018
2018-05	Dialium_dinklagei_fr	0	2018
2018-05	Dichapetalum_sp_fr	0	2018
2018-05	Dichapetalum_sp_nfr	0	2018
2018-05	Diospyrus_dendo_fr	0	2018
2018-05	Duboscia_sp_fr	0	2018
2018-05	Cynometria sp_nfr	0	2018
2018-05	Erythrophleum_ivorense_nuts	0	2018
2018-05	Ficus_sp_fr	10.9751	2018
2018-05	Ficus_sp_nfr	3.47128	2018
2018-05	Gilberteodendron_sp_nfr	0	2018
2018-05	Gilberteodendron_sp_nuts	0	2018
2018-05	Grewia_coriacea_fr	0	2018
2018-05	Hexalobus_crispiflorus_fr	0	2018
2018-05	Irvingia_gabonensis_fr	0	2018
2018-05	Klainedoxa_gabonensis_fr	0	2018
2018-05	Landolphia_fr	0	2018
2018-05	Lasianthera_africana_nfr	0	2018
2018-05	Mammea_africana_fr	0	2018
2018-05	Haumania_sp_nfr	0	2018
2018-05	Microberlinia_brazzavillensis_nuts	0	2018
2018-05	Milicia_excels_nfr	16.9568	2018
2018-05	Myrianthus_arboreus_fr	0	2018
2018-05	Myrianthus_arboreus_nfr	6.24098	2018
2018-05	Nauclea_didderichii_fr	0	2018
2018-05	Pachypodanthium_sp_fr	0	2018
2018-05	Panda_oleosa_fr	0	2018
2018-05	Pentadesma_butyracea_fr	0	2018
2018-05	Phoenix_reclinata_nfr	0	2018
2018-05	Pseudospondias_longfolia_fr	0	2018
2018-05	Pterocarpus_soyauxii_fr	0	2018
2018-05	Pterocarpus_soyauxii_nfr	0	2018
2018-05	Sacoglottis_gabonensis_fr	0	2018
2018-05	Salacia_sp_fr	0	2018
2018-05	Salacia_sp_nfr	0	2018
2018-05	Scytopetalum_sp_fr	0	2018
2018-05	Strombosia_glaucesnes_fr	0	2018
2018-05	Syzygium_sp_fr	0	2018
2018-05	termites	0	2018
2018-05	Tieghemella_africana_fr	0	2018
2018-05	Treculia_africana_fr	0	2018
2018-05	Trishilia_sp_fr	0	2018
2018-05	Trishilia_sp_nfr	0.434618	2018
2018-05	Trychoscypha_acuminata_fr	0	2018
2018-05	Uapaca_paludosa_fr	0	2018
2018-05	Uvaria_sp_fr	0	2018
2018-05	Uvariastrium_sp_fr	0	2018
2018-05	Vitex_doniana_fr	0	2018
2018-05	Dalbergia_nfr	8.25324	2018
2018-06	Afezalia_bipendensis_nfr	0.595238	2018
2018-06	Afromamum_sp_nfr	10.1081	2018
2018-06	Anchomanes_difformis_nfr	0	2018
2018-06	Anthoneta_macrophylla_nfr	2.34375	2018
2018-06	Baillonella_toxisperma_fr	0	2018
2018-06	Baphia_sp_nfr	17.325	2018
2018-06	Calpocalyx_sp_nuts	0	2018
2018-06	Chytranthus_sp_fr	0	2018
2018-06	Cissus_sp_fr	0	2018
2018-06	Cola_sp_fr	0	2018
2018-06	Cola_sp_nfr	0	2018
2018-06	Coula_edulis_nuts	0	2018
2018-06	Rhynchospora_sp_nfr	0	2018
2018-06	Dialium_dinklagei_fr	0	2018
2018-06	Dichapetalum_sp_fr	0	2018
2018-06	Dichapetalum_sp_nfr	0	2018
2018-06	Diospyrus_dendo_fr	0	2018
2018-06	Duboscia_sp_fr	0	2018
2018-06	Cynometria sp_nfr	11.4583	2018
2018-06	Erythrophleum_ivorense_nuts	0	2018
2018-06	Ficus_sp_fr	0.252525	2018
2018-06	Ficus_sp_nfr	0.480769	2018
2018-06	Gilberteodendron_sp_nfr	0	2018
2018-06	Gilberteodendron_sp_nuts	0	2018
2018-06	Grewia_coriacea_fr	0	2018
2018-06	Hexalobus_crispiflorus_fr	0	2018
2018-06	Irvingia_gabonensis_fr	0	2018
2018-06	Klainedoxa_gabonensis_fr	0	2018
2018-06	Landolphia_fr	0	2018
2018-06	Lasianthera_africana_nfr	0	2018
2018-06	Mammea_africana_fr	0	2018
2018-06	Haumania_sp_nfr	2.69402	2018
2018-06	Microberlinia_brazzavillensis_nuts	0	2018
2018-06	Milicia_excels_nfr	11.8506	2018
2018-06	Myrianthus_arboreus_fr	0	2018
2018-06	Myrianthus_arboreus_nfr	0	2018
2018-06	Nauclea_didderichii_fr	0	2018
2018-06	Pachypodanthium_sp_fr	0	2018
2018-06	Panda_oleosa_fr	0	2018
2018-06	Pentadesma_butyracea_fr	0	2018
2018-06	Phoenix_reclinata_nfr	0	2018
2018-06	Pseudospondias_longfolia_fr	0	2018
2018-06	Pterocarpus_soyauxii_fr	0	2018
2018-06	Pterocarpus_soyauxii_nfr	0	2018
2018-06	Sacoglottis_gabonensis_fr	0	2018
2018-06	Salacia_sp_fr	0	2018
2018-06	Salacia_sp_nfr	0	2018
2018-06	Scytopetalum_sp_fr	0	2018
2018-06	Strombosia_glaucesnes_fr	0	2018
2018-06	Syzygium_sp_fr	0	2018
2018-06	termites	0	2018
2018-06	Tieghemella_africana_fr	0	2018
2018-06	Treculia_africana_fr	0	2018
2018-06	Trishilia_sp_fr	0	2018
2018-06	Trishilia_sp_nfr	0	2018
2018-06	Trychoscypha_acuminata_fr	0	2018
2018-06	Uapaca_paludosa_fr	0	2018
2018-06	Uvaria_sp_fr	0	2018
2018-06	Uvariastrium_sp_fr	0	2018
2018-06	Vitex_doniana_fr	14.8141	2018
2018-06	Dalbergia_nfr	1.88406	2018
2018-07	Afezalia_bipendensis_nfr	0	2018
2018-07	Afromamum_sp_nfr	3.80952	2018
2018-07	Anchomanes_difformis_nfr	0	2018
2018-07	Anthoneta_macrophylla_nfr	0	2018
2018-07	Baillonella_toxisperma_fr	0	2018
2018-07	Baphia_sp_nfr	3.04311	2018
2018-07	Calpocalyx_sp_nuts	0	2018
2018-07	Chytranthus_sp_fr	0	2018
2018-07	Cissus_sp_fr	0	2018
2018-07	Cola_sp_fr	0	2018
2018-07	Cola_sp_nfr	0	2018
2018-07	Coula_edulis_nuts	0	2018
2018-07	Rhynchospora_sp_nfr	11.7381	2018
2018-07	Dialium_dinklagei_fr	0	2018
2018-07	Dichapetalum_sp_fr	0	2018
2018-07	Dichapetalum_sp_nfr	0	2018
2018-07	Diospyrus_dendo_fr	0	2018
2018-07	Duboscia_sp_fr	0	2018
2018-07	Cynometria sp_nfr	0	2018
2018-07	Erythrophleum_ivorense_nuts	0	2018
2018-07	Ficus_sp_fr	1.21212	2018
2018-07	Ficus_sp_nfr	0	2018
2018-07	Gilberteodendron_sp_nfr	0	2018
2018-07	Gilberteodendron_sp_nuts	0	2018
2018-07	Grewia_coriacea_fr	0	2018
2018-07	Hexalobus_crispiflorus_fr	0	2018
2018-07	Irvingia_gabonensis_fr	0	2018
2018-07	Klainedoxa_gabonensis_fr	0	2018
2018-07	Landolphia_fr	0	2018
2018-07	Lasianthera_africana_nfr	0	2018
2018-07	Mammea_africana_fr	0	2018
2018-07	Haumania_sp_nfr	13.1117	2018
2018-07	Microberlinia_brazzavillensis_nuts	0	2018
2018-07	Milicia_excels_nfr	1.71717	2018
2018-07	Myrianthus_arboreus_fr	0	2018
2018-07	Myrianthus_arboreus_nfr	0.668338	2018
2018-07	Nauclea_didderichii_fr	0.666667	2018
2018-07	Pachypodanthium_sp_fr	0	2018
2018-07	Panda_oleosa_fr	0	2018
2018-07	Pentadesma_butyracea_fr	0	2018
2018-07	Phoenix_reclinata_nfr	0	2018
2018-07	Pseudospondias_longfolia_fr	5.0558	2018
2018-07	Pterocarpus_soyauxii_fr	0	2018
2018-07	Pterocarpus_soyauxii_nfr	0	2018
2018-07	Sacoglottis_gabonensis_fr	1.05398	2018
2018-07	Salacia_sp_fr	0	2018
2018-07	Salacia_sp_nfr	0.468254	2018
2018-07	Scytopetalum_sp_fr	0	2018
2018-07	Strombosia_glaucesnes_fr	0	2018
2018-07	Syzygium_sp_fr	11.6663	2018
2018-07	termites	0	2018
2018-07	Tieghemella_africana_fr	0	2018
2018-07	Treculia_africana_fr	0	2018
2018-07	Trishilia_sp_fr	0	2018
2018-07	Trishilia_sp_nfr	0	2018
2018-07	Trychoscypha_acuminata_fr	0	2018
2018-07	Uapaca_paludosa_fr	0	2018
2018-07	Uvaria_sp_fr	0	2018
2018-07	Uvariastrium_sp_fr	0	2018
2018-07	Vitex_doniana_fr	37.0741	2018
2018-07	Dalbergia_nfr	0.555556	2018
2018-08	Afezalia_bipendensis_nfr	0	2018
2018-08	Afromamum_sp_nfr	1.52143	2018
2018-08	Anchomanes_difformis_nfr	0	2018
2018-08	Anthoneta_macrophylla_nfr	0	2018
2018-08	Baillonella_toxisperma_fr	0	2018
2018-08	Baphia_sp_nfr	1.12824	2018
2018-08	Calpocalyx_sp_nuts	0	2018
2018-08	Chytranthus_sp_fr	0	2018
2018-08	Cissus_sp_fr	0	2018
2018-08	Cola_sp_fr	0	2018
2018-08	Cola_sp_nfr	0.347222	2018
2018-08	Coula_edulis_nuts	0	2018
2018-08	Rhynchospora_sp_nfr	20.4508	2018
2018-08	Dialium_dinklagei_fr	0	2018
2018-08	Dichapetalum_sp_fr	0	2018
2018-08	Dichapetalum_sp_nfr	0	2018
2018-08	Diospyrus_dendo_fr	0	2018
2018-08	Duboscia_sp_fr	0	2018
2018-08	Cynometria sp_nfr	0.26455	2018
2018-08	Erythrophleum_ivorense_nuts	0	2018
2018-08	Ficus_sp_fr	0.810915	2018
2018-08	Ficus_sp_nfr	0	2018
2018-08	Gilberteodendron_sp_nfr	0	2018
2018-08	Gilberteodendron_sp_nuts	0	2018
2018-08	Grewia_coriacea_fr	0	2018
2018-08	Hexalobus_crispiflorus_fr	0	2018
2018-08	Irvingia_gabonensis_fr	0	2018
2018-08	Klainedoxa_gabonensis_fr	0	2018
2018-08	Landolphia_fr	0	2018
2018-08	Lasianthera_africana_nfr	0	2018
2018-08	Mammea_africana_fr	0	2018
2018-08	Haumania_sp_nfr	17.2645	2018
2018-08	Microberlinia_brazzavillensis_nuts	0	2018
2018-08	Milicia_excels_nfr	0	2018
2018-08	Myrianthus_arboreus_fr	0	2018
2018-08	Myrianthus_arboreus_nfr	0	2018
2018-08	Nauclea_didderichii_fr	0.132275	2018
2018-08	Pachypodanthium_sp_fr	0	2018
2018-08	Panda_oleosa_fr	0	2018
2018-08	Pentadesma_butyracea_fr	0	2018
2018-08	Phoenix_reclinata_nfr	0	2018
2018-08	Pseudospondias_longfolia_fr	7.37108	2018
2018-08	Pterocarpus_soyauxii_fr	0	2018
2018-08	Pterocarpus_soyauxii_nfr	0	2018
2018-08	Sacoglottis_gabonensis_fr	13.8975	2018
2018-08	Salacia_sp_fr	0	2018
2018-08	Salacia_sp_nfr	0.356506	2018
2018-08	Scytopetalum_sp_fr	0	2018
2018-08	Strombosia_glaucesnes_fr	0	2018
2018-08	Syzygium_sp_fr	10.2668	2018
2018-08	termites	0	2018
2018-08	Tieghemella_africana_fr	1.71952	2018
2018-08	Treculia_africana_fr	0	2018
2018-08	Trishilia_sp_fr	0	2018
2018-08	Trishilia_sp_nfr	0	2018
2018-08	Trychoscypha_acuminata_fr	0	2018
2018-08	Uapaca_paludosa_fr	0.0721501	2018
2018-08	Uvaria_sp_fr	0	2018
2018-08	Uvariastrium_sp_fr	0	2018
2018-08	Vitex_doniana_fr	4.687	2018
2018-08	Dalbergia_nfr	0.478878	2018
2018-09	Afezalia_bipendensis_nfr	0	2018
2018-09	Afromamum_sp_nfr	2.43963	2018
2018-09	Anchomanes_difformis_nfr	0.335249	2018
2018-09	Anthoneta_macrophylla_nfr	0	2018
2018-09	Baillonella_toxisperma_fr	0	2018
2018-09	Baphia_sp_nfr	2.86712	2018
2018-09	Calpocalyx_sp_nuts	0	2018
2018-09	Chytranthus_sp_fr	0	2018
2018-09	Cissus_sp_fr	0	2018
2018-09	Cola_sp_fr	0	2018
2018-09	Cola_sp_nfr	0.0530504	2018
2018-09	Coula_edulis_nuts	0	2018
2018-09	Rhynchospora_sp_nfr	18.2699	2018
2018-09	Dialium_dinklagei_fr	0	2018
2018-09	Dichapetalum_sp_fr	0	2018
2018-09	Dichapetalum_sp_nfr	0	2018
2018-09	Diospyrus_dendo_fr	0	2018
2018-09	Duboscia_sp_fr	0	2018
2018-09	Cynometria sp_nfr	0	2018
2018-09	Erythrophleum_ivorense_nuts	0.143678	2018
2018-09	Ficus_sp_fr	1.40291	2018
2018-09	Ficus_sp_nfr	0	2018
2018-09	Gilberteodendron_sp_nfr	0.0383142	2018
2018-09	Gilberteodendron_sp_nuts	0	2018
2018-09	Grewia_coriacea_fr	0	2018
2018-09	Hexalobus_crispiflorus_fr	0	2018
2018-09	Irvingia_gabonensis_fr	0	2018
2018-09	Klainedoxa_gabonensis_fr	0	2018
2018-09	Landolphia_fr	0	2018
2018-09	Lasianthera_africana_nfr	0	2018
2018-09	Mammea_africana_fr	0.287356	2018
2018-09	Haumania_sp_nfr	26.3334	2018
2018-09	Microberlinia_brazzavillensis_nuts	0	2018
2018-09	Milicia_excels_nfr	1.32646	2018
2018-09	Myrianthus_arboreus_fr	0	2018
2018-09	Myrianthus_arboreus_nfr	0	2018
2018-09	Nauclea_didderichii_fr	3.28813	2018
2018-09	Pachypodanthium_sp_fr	0	2018
2018-09	Panda_oleosa_fr	0	2018
2018-09	Pentadesma_butyracea_fr	0.143678	2018
2018-09	Phoenix_reclinata_nfr	0.143678	2018
2018-09	Pseudospondias_longfolia_fr	3.06575	2018
2018-09	Pterocarpus_soyauxii_fr	0	2018
2018-09	Pterocarpus_soyauxii_nfr	0	2018
2018-09	Sacoglottis_gabonensis_fr	12.5578	2018
2018-09	Salacia_sp_fr	0	2018
2018-09	Salacia_sp_nfr	0.316937	2018
2018-09	Scytopetalum_sp_fr	0	2018
2018-09	Strombosia_glaucesnes_fr	0	2018
2018-09	Syzygium_sp_fr	0.125889	2018
2018-09	termites	0	2018
2018-09	Tieghemella_africana_fr	9.28987	2018
2018-09	Treculia_africana_fr	0	2018
2018-09	Trishilia_sp_fr	0	2018
2018-09	Trishilia_sp_nfr	0	2018
2018-09	Trychoscypha_acuminata_fr	0	2018
2018-09	Uapaca_paludosa_fr	3.52305	2018
2018-09	Uvaria_sp_fr	0	2018
2018-09	Uvariastrium_sp_fr	0	2018
2018-09	Vitex_doniana_fr	1.66316	2018
2018-09	Dalbergia_nfr	3.67597	2018
2018-10	Afezalia_bipendensis_nfr	0	2018
2018-10	Afromamum_sp_nfr	1.99219	2018
2018-10	Anchomanes_difformis_nfr	0	2018
2018-10	Anthoneta_macrophylla_nfr	0	2018
2018-10	Baillonella_toxisperma_fr	0	2018
2018-10	Baphia_sp_nfr	2.55642	2018
2018-10	Calpocalyx_sp_nuts	0	2018
2018-10	Chytranthus_sp_fr	0	2018
2018-10	Cissus_sp_fr	0.273438	2018
2018-10	Cola_sp_fr	0	2018
2018-10	Cola_sp_nfr	0.78125	2018
2018-10	Coula_edulis_nuts	0	2018
2018-10	Rhynchospora_sp_nfr	20.8749	2018
2018-10	Dialium_dinklagei_fr	0	2018
2018-10	Dichapetalum_sp_fr	0	2018
2018-10	Dichapetalum_sp_nfr	0	2018
2018-10	Diospyrus_dendo_fr	0	2018
2018-10	Duboscia_sp_fr	0	2018
2018-10	Cynometria sp_nfr	0	2018
2018-10	Erythrophleum_ivorense_nuts	0.603299	2018
2018-10	Ficus_sp_fr	0.798611	2018
2018-10	Ficus_sp_nfr	0	2018
2018-10	Gilberteodendron_sp_nfr	0	2018
2018-10	Gilberteodendron_sp_nuts	0	2018
2018-10	Grewia_coriacea_fr	0	2018
2018-10	Hexalobus_crispiflorus_fr	0	2018
2018-10	Irvingia_gabonensis_fr	0	2018
2018-10	Klainedoxa_gabonensis_fr	0	2018
2018-10	Landolphia_fr	0	2018
2018-10	Lasianthera_africana_nfr	0	2018
2018-10	Mammea_africana_fr	0	2018
2018-10	Haumania_sp_nfr	25.343	2018
2018-10	Microberlinia_brazzavillensis_nuts	0	2018
2018-10	Milicia_excels_nfr	0	2018
2018-10	Myrianthus_arboreus_fr	0	2018
2018-10	Myrianthus_arboreus_nfr	0	2018
2018-10	Nauclea_didderichii_fr	0.291667	2018
2018-10	Pachypodanthium_sp_fr	0	2018
2018-10	Panda_oleosa_fr	0	2018
2018-10	Pentadesma_butyracea_fr	0.911458	2018
2018-10	Phoenix_reclinata_nfr	0	2018
2018-10	Pseudospondias_longfolia_fr	0.173611	2018
2018-10	Pterocarpus_soyauxii_fr	0	2018
2018-10	Pterocarpus_soyauxii_nfr	0	2018
2018-10	Sacoglottis_gabonensis_fr	0	2018
2018-10	Salacia_sp_fr	0	2018
2018-10	Salacia_sp_nfr	0	2018
2018-10	Scytopetalum_sp_fr	0	2018
2018-10	Strombosia_glaucesnes_fr	0	2018
2018-10	Syzygium_sp_fr	0.208333	2018
2018-10	termites	0	2018
2018-10	Tieghemella_africana_fr	12.269	2018
2018-10	Treculia_africana_fr	0	2018
2018-10	Trishilia_sp_fr	0	2018
2018-10	Trishilia_sp_nfr	0.078125	2018
2018-10	Trychoscypha_acuminata_fr	1.00446	2018
2018-10	Uapaca_paludosa_fr	4.0091	2018
2018-10	Uvaria_sp_fr	0	2018
2018-10	Uvariastrium_sp_fr	0	2018
2018-10	Vitex_doniana_fr	6.6804	2018
2018-10	Dalbergia_nfr	16.1952	2018
2018-11	Afezalia_bipendensis_nfr	0	2018
2018-11	Afromamum_sp_nfr	9.5012	2018
2018-11	Anchomanes_difformis_nfr	1.58681	2018
2018-11	Anthoneta_macrophylla_nfr	0	2018
2018-11	Baillonella_toxisperma_fr	0	2018
2018-11	Baphia_sp_nfr	13.381	2018
2018-11	Calpocalyx_sp_nuts	0	2018
2018-11	Chytranthus_sp_fr	2.81134	2018
2018-11	Cissus_sp_fr	4.97222	2018
2018-11	Cola_sp_fr	0	2018
2018-11	Cola_sp_nfr	0	2018
2018-11	Coula_edulis_nuts	0	2018
2018-11	Rhynchospora_sp_nfr	9.1584	2018
2018-11	Dialium_dinklagei_fr	0	2018
2018-11	Dichapetalum_sp_fr	0	2018
2018-11	Dichapetalum_sp_nfr	0	2018
2018-11	Diospyrus_dendo_fr	0	2018
2018-11	Duboscia_sp_fr	0	2018
2018-11	Cynometria sp_nfr	13.2783	2018
2018-11	Erythrophleum_ivorense_nuts	4.25543	2018
2018-11	Ficus_sp_fr	0.159091	2018
2018-11	Ficus_sp_nfr	1.17102	2018
2018-11	Gilberteodendron_sp_nfr	0	2018
2018-11	Gilberteodendron_sp_nuts	0	2018
2018-11	Grewia_coriacea_fr	0	2018
2018-11	Hexalobus_crispiflorus_fr	0	2018
2018-11	Irvingia_gabonensis_fr	0	2018
2018-11	Klainedoxa_gabonensis_fr	0	2018
2018-11	Landolphia_fr	0	2018
2018-11	Lasianthera_africana_nfr	0	2018
2018-11	Mammea_africana_fr	0	2018
2018-11	Haumania_sp_nfr	4.27609	2018
2018-11	Microberlinia_brazzavillensis_nuts	0	2018
2018-11	Milicia_excels_nfr	0.694444	2018
2018-11	Myrianthus_arboreus_fr	0	2018
2018-11	Myrianthus_arboreus_nfr	0	2018
2018-11	Nauclea_didderichii_fr	0	2018
2018-11	Pachypodanthium_sp_fr	0.823413	2018
2018-11	Panda_oleosa_fr	0	2018
2018-11	Pentadesma_butyracea_fr	5.9574	2018
2018-11	Phoenix_reclinata_nfr	0	2018
2018-11	Pseudospondias_longfolia_fr	4.33132	2018
2018-11	Pterocarpus_soyauxii_fr	0	2018
2018-11	Pterocarpus_soyauxii_nfr	0	2018
2018-11	Sacoglottis_gabonensis_fr	0	2018
2018-11	Salacia_sp_fr	0.347222	2018
2018-11	Salacia_sp_nfr	0.402778	2018
2018-11	Scytopetalum_sp_fr	0	2018
2018-11	Strombosia_glaucesnes_fr	0	2018
2018-11	Syzygium_sp_fr	0	2018
2018-11	termites	0	2018
2018-11	Tieghemella_africana_fr	0.430105	2018
2018-11	Treculia_africana_fr	0	2018
2018-11	Trishilia_sp_fr	0	2018
2018-11	Trishilia_sp_nfr	0	2018
2018-11	Trychoscypha_acuminata_fr	0	2018
2018-11	Uapaca_paludosa_fr	0	2018
2018-11	Uvaria_sp_fr	0	2018
2018-11	Uvariastrium_sp_fr	0	2018
2018-11	Vitex_doniana_fr	0.316468	2018
2018-11	Dalbergia_nfr	19.3996	2018
2018-12	Afezalia_bipendensis_nfr	0	2018
2018-12	Afromamum_sp_nfr	3.40261	2018
2018-12	Anchomanes_difformis_nfr	0.662896	2018
2018-12	Anthoneta_macrophylla_nfr	0.984848	2018
2018-12	Baillonella_toxisperma_fr	0	2018
2018-12	Baphia_sp_nfr	2.68004	2018
2018-12	Calpocalyx_sp_nuts	0.568182	2018
2018-12	Chytranthus_sp_fr	0	2018
2018-12	Cissus_sp_fr	0.0454545	2018
2018-12	Cola_sp_fr	0	2018
2018-12	Cola_sp_nfr	0.395022	2018
2018-12	Coula_edulis_nuts	1.86688	2018
2018-12	Rhynchospora_sp_nfr	0	2018
2018-12	Dialium_dinklagei_fr	0	2018
2018-12	Dichapetalum_sp_fr	0	2018
2018-12	Dichapetalum_sp_nfr	0	2018
2018-12	Diospyrus_dendo_fr	0	2018
2018-12	Duboscia_sp_fr	0	2018
2018-12	Cynometria sp_nfr	0.568182	2018
2018-12	Erythrophleum_ivorense_nuts	6.57083	2018
2018-12	Ficus_sp_fr	1.71717	2018
2018-12	Ficus_sp_nfr	0.791396	2018
2018-12	Gilberteodendron_sp_nfr	0	2018
2018-12	Gilberteodendron_sp_nuts	0	2018
2018-12	Grewia_coriacea_fr	0	2018
2018-12	Hexalobus_crispiflorus_fr	0.121212	2018
2018-12	Irvingia_gabonensis_fr	9.83017	2018
2018-12	Klainedoxa_gabonensis_fr	0	2018
2018-12	Landolphia_fr	0	2018
2018-12	Lasianthera_africana_nfr	0	2018
2018-12	Mammea_africana_fr	0	2018
2018-12	Haumania_sp_nfr	0.568182	2018
2018-12	Microberlinia_brazzavillensis_nuts	0	2018
2018-12	Milicia_excels_nfr	1.77958	2018
2018-12	Myrianthus_arboreus_fr	0	2018
2018-12	Myrianthus_arboreus_nfr	0	2018
2018-12	Nauclea_didderichii_fr	0	2018
2018-12	Pachypodanthium_sp_fr	0	2018
2018-12	Panda_oleosa_fr	0	2018
2018-12	Pentadesma_butyracea_fr	13.5163	2018
2018-12	Phoenix_reclinata_nfr	0	2018
2018-12	Pseudospondias_longfolia_fr	0	2018
2018-12	Pterocarpus_soyauxii_fr	11.3095	2018
2018-12	Pterocarpus_soyauxii_nfr	0	2018
2018-12	Sacoglottis_gabonensis_fr	0	2018
2018-12	Salacia_sp_fr	0	2018
2018-12	Salacia_sp_nfr	0	2018
2018-12	Scytopetalum_sp_fr	0	2018
2018-12	Strombosia_glaucesnes_fr	0.212662	2018
2018-12	Syzygium_sp_fr	0	2018
2018-12	termites	0	2018
2018-12	Tieghemella_africana_fr	0	2018
2018-12	Treculia_africana_fr	0	2018
2018-12	Trishilia_sp_fr	0	2018
2018-12	Trishilia_sp_nfr	0	2018
2018-12	Trychoscypha_acuminata_fr	0	2018
2018-12	Uapaca_paludosa_fr	0	2018
2018-12	Uvaria_sp_fr	0	2018
2018-12	Uvariastrium_sp_fr	0	2018
2018-12	Vitex_doniana_fr	0	2018
2018-12	Dalbergia_nfr	37.7385	2018
2019-01	Afezalia_bipendensis_nfr	3.03914	2019
2019-01	Afromamum_sp_nfr	1.00706	2019
2019-01	Anchomanes_difformis_nfr	0	2019
2019-01	Anthoneta_macrophylla_nfr	2.46347	2019
2019-01	Baillonella_toxisperma_fr	0	2019
2019-01	Baphia_sp_nfr	3.31997	2019
2019-01	Calpocalyx_sp_nuts	0	2019
2019-01	Chytranthus_sp_fr	0	2019
2019-01	Cissus_sp_fr	0	2019
2019-01	Cola_sp_fr	3.44403	2019
2019-01	Cola_sp_nfr	2.14338	2019
2019-01	Coula_edulis_nuts	0.296575	2019
2019-01	Rhynchospora_sp_nfr	0	2019
2019-01	Dialium_dinklagei_fr	0	2019
2019-01	Dichapetalum_sp_fr	0	2019
2019-01	Dichapetalum_sp_nfr	0	2019
2019-01	Diospyrus_dendo_fr	0	2019
2019-01	Duboscia_sp_fr	0	2019
2019-01	Cynometria sp_nfr	8.5755	2019
2019-01	Erythrophleum_ivorense_nuts	6.40524	2019
2019-01	Ficus_sp_fr	0.274123	2019
2019-01	Ficus_sp_nfr	3.67586	2019
2019-01	Gilberteodendron_sp_nfr	0	2019
2019-01	Gilberteodendron_sp_nuts	0	2019
2019-01	Grewia_coriacea_fr	0	2019
2019-01	Hexalobus_crispiflorus_fr	0	2019
2019-01	Irvingia_gabonensis_fr	1.70426	2019
2019-01	Klainedoxa_gabonensis_fr	0	2019
2019-01	Landolphia_fr	0	2019
2019-01	Lasianthera_africana_nfr	0	2019
2019-01	Mammea_africana_fr	0	2019
2019-01	Haumania_sp_nfr	0	2019
2019-01	Microberlinia_brazzavillensis_nuts	0	2019
2019-01	Milicia_excels_nfr	7.61561	2019
2019-01	Myrianthus_arboreus_fr	0	2019
2019-01	Myrianthus_arboreus_nfr	0	2019
2019-01	Nauclea_didderichii_fr	0	2019
2019-01	Pachypodanthium_sp_fr	0	2019
2019-01	Panda_oleosa_fr	0.952381	2019
2019-01	Pentadesma_butyracea_fr	0.82846	2019
2019-01	Phoenix_reclinata_nfr	0	2019
2019-01	Pseudospondias_longfolia_fr	0	2019
2019-01	Pterocarpus_soyauxii_fr	0	2019
2019-01	Pterocarpus_soyauxii_nfr	0	2019
2019-01	Sacoglottis_gabonensis_fr	0	2019
2019-01	Salacia_sp_fr	4.28644	2019
2019-01	Salacia_sp_nfr	0.331384	2019
2019-01	Scytopetalum_sp_fr	0	2019
2019-01	Strombosia_glaucesnes_fr	36.1251	2019
2019-01	Syzygium_sp_fr	0	2019
2019-01	termites	0	2019
2019-01	Tieghemella_africana_fr	1.26695	2019
2019-01	Treculia_africana_fr	0	2019
2019-01	Trishilia_sp_fr	0	2019
2019-01	Trishilia_sp_nfr	0	2019
2019-01	Trychoscypha_acuminata_fr	0	2019
2019-01	Uapaca_paludosa_fr	0	2019
2019-01	Uvaria_sp_fr	0	2019
2019-01	Uvariastrium_sp_fr	0	2019
2019-01	Vitex_doniana_fr	0	2019
2019-01	Dalbergia_nfr	9.59467	2019
2019-02	Afezalia_bipendensis_nfr	0.37037	2019
2019-02	Afromamum_sp_nfr	7.71925	2019
2019-02	Anchomanes_difformis_nfr	0.185185	2019
2019-02	Anthoneta_macrophylla_nfr	0.990694	2019
2019-02	Baillonella_toxisperma_fr	0	2019
2019-02	Baphia_sp_nfr	10.9912	2019
2019-02	Calpocalyx_sp_nuts	0	2019
2019-02	Chytranthus_sp_fr	0	2019
2019-02	Cissus_sp_fr	0	2019
2019-02	Cola_sp_fr	0	2019
2019-02	Cola_sp_nfr	0	2019
2019-02	Coula_edulis_nuts	0.925926	2019
2019-02	Rhynchospora_sp_nfr	2.77778	2019
2019-02	Dialium_dinklagei_fr	0	2019
2019-02	Dichapetalum_sp_fr	0	2019
2019-02	Dichapetalum_sp_nfr	0	2019
2019-02	Diospyrus_dendo_fr	0	2019
2019-02	Duboscia_sp_fr	0	2019
2019-02	Cynometria sp_nfr	0.14245	2019
2019-02	Erythrophleum_ivorense_nuts	23.2248	2019
2019-02	Ficus_sp_fr	9.86047	2019
2019-02	Ficus_sp_nfr	0	2019
2019-02	Gilberteodendron_sp_nfr	0	2019
2019-02	Gilberteodendron_sp_nuts	0	2019
2019-02	Grewia_coriacea_fr	2.77778	2019
2019-02	Hexalobus_crispiflorus_fr	0	2019
2019-02	Irvingia_gabonensis_fr	0	2019
2019-02	Klainedoxa_gabonensis_fr	0	2019
2019-02	Landolphia_fr	0	2019
2019-02	Lasianthera_africana_nfr	0	2019
2019-02	Mammea_africana_fr	0	2019
2019-02	Haumania_sp_nfr	0	2019
2019-02	Microberlinia_brazzavillensis_nuts	0	2019
2019-02	Milicia_excels_nfr	19.6186	2019
2019-02	Myrianthus_arboreus_fr	2.50451	2019
2019-02	Myrianthus_arboreus_nfr	0.984715	2019
2019-02	Nauclea_didderichii_fr	0	2019
2019-02	Pachypodanthium_sp_fr	0	2019
2019-02	Panda_oleosa_fr	0	2019
2019-02	Pentadesma_butyracea_fr	0	2019
2019-02	Phoenix_reclinata_nfr	0	2019
2019-02	Pseudospondias_longfolia_fr	0	2019
2019-02	Pterocarpus_soyauxii_fr	0	2019
2019-02	Pterocarpus_soyauxii_nfr	0	2019
2019-02	Sacoglottis_gabonensis_fr	0	2019
2019-02	Salacia_sp_fr	3.43915	2019
2019-02	Salacia_sp_nfr	0.0653595	2019
2019-02	Scytopetalum_sp_fr	0	2019
2019-02	Strombosia_glaucesnes_fr	6.48148	2019
2019-02	Syzygium_sp_fr	0	2019
2019-02	termites	0	2019
2019-02	Tieghemella_africana_fr	0	2019
2019-02	Treculia_africana_fr	0	2019
2019-02	Trishilia_sp_fr	0	2019
2019-02	Trishilia_sp_nfr	0	2019
2019-02	Trychoscypha_acuminata_fr	0	2019
2019-02	Uapaca_paludosa_fr	0	2019
2019-02	Uvaria_sp_fr	0	2019
2019-02	Uvariastrium_sp_fr	0	2019
2019-02	Vitex_doniana_fr	0	2019
2019-02	Dalbergia_nfr	0.347222	2019
2019-03	Afezalia_bipendensis_nfr	0.235294	2019
2019-03	Afromamum_sp_nfr	7.8322	2019
2019-03	Anchomanes_difformis_nfr	0.888889	2019
2019-03	Anthoneta_macrophylla_nfr	0.885498	2019
2019-03	Baillonella_toxisperma_fr	0	2019
2019-03	Baphia_sp_nfr	18.556	2019
2019-03	Calpocalyx_sp_nuts	0	2019
2019-03	Chytranthus_sp_fr	0	2019
2019-03	Cissus_sp_fr	0	2019
2019-03	Cola_sp_fr	0	2019
2019-03	Cola_sp_nfr	0.396825	2019
2019-03	Coula_edulis_nuts	0	2019
2019-03	Rhynchospora_sp_nfr	0	2019
2019-03	Dialium_dinklagei_fr	0	2019
2019-03	Dichapetalum_sp_fr	0	2019
2019-03	Dichapetalum_sp_nfr	0	2019
2019-03	Diospyrus_dendo_fr	0	2019
2019-03	Duboscia_sp_fr	0	2019
2019-03	Cynometria sp_nfr	0.222222	2019
2019-03	Erythrophleum_ivorense_nuts	31.1751	2019
2019-03	Ficus_sp_fr	19.5179	2019
2019-03	Ficus_sp_nfr	0.235294	2019
2019-03	Gilberteodendron_sp_nfr	0	2019
2019-03	Gilberteodendron_sp_nuts	0	2019
2019-03	Grewia_coriacea_fr	0	2019
2019-03	Hexalobus_crispiflorus_fr	0	2019
2019-03	Irvingia_gabonensis_fr	0	2019
2019-03	Klainedoxa_gabonensis_fr	0	2019
2019-03	Landolphia_fr	0	2019
2019-03	Lasianthera_africana_nfr	0	2019
2019-03	Mammea_africana_fr	0	2019
2019-03	Haumania_sp_nfr	0	2019
2019-03	Microberlinia_brazzavillensis_nuts	0	2019
2019-03	Milicia_excels_nfr	7.39384	2019
2019-03	Myrianthus_arboreus_fr	1.5	2019
2019-03	Myrianthus_arboreus_nfr	0.888889	2019
2019-03	Nauclea_didderichii_fr	0	2019
2019-03	Pachypodanthium_sp_fr	0	2019
2019-03	Panda_oleosa_fr	0	2019
2019-03	Pentadesma_butyracea_fr	0	2019
2019-03	Phoenix_reclinata_nfr	0	2019
2019-03	Pseudospondias_longfolia_fr	0	2019
2019-03	Pterocarpus_soyauxii_fr	0	2019
2019-03	Pterocarpus_soyauxii_nfr	0	2019
2019-03	Sacoglottis_gabonensis_fr	0	2019
2019-03	Salacia_sp_fr	0	2019
2019-03	Salacia_sp_nfr	1.83743	2019
2019-03	Scytopetalum_sp_fr	0	2019
2019-03	Strombosia_glaucesnes_fr	0	2019
2019-03	Syzygium_sp_fr	0	2019
2019-03	termites	0	2019
2019-03	Tieghemella_africana_fr	0	2019
2019-03	Treculia_africana_fr	0	2019
2019-03	Trishilia_sp_fr	0	2019
2019-03	Trishilia_sp_nfr	0	2019
2019-03	Trychoscypha_acuminata_fr	0	2019
2019-03	Uapaca_paludosa_fr	0	2019
2019-03	Uvaria_sp_fr	0	2019
2019-03	Uvariastrium_sp_fr	0	2019
2019-03	Vitex_doniana_fr	0	2019
2019-03	Dalbergia_nfr	3.06492	2019
2019-04	Afezalia_bipendensis_nfr	0	2019
2019-04	Afromamum_sp_nfr	6.28884	2019
2019-04	Anchomanes_difformis_nfr	0.398551	2019
2019-04	Anthoneta_macrophylla_nfr	0.885946	2019
2019-04	Baillonella_toxisperma_fr	0	2019
2019-04	Baphia_sp_nfr	15.1758	2019
2019-04	Calpocalyx_sp_nuts	0	2019
2019-04	Chytranthus_sp_fr	0	2019
2019-04	Cissus_sp_fr	0	2019
2019-04	Cola_sp_fr	0	2019
2019-04	Cola_sp_nfr	0	2019
2019-04	Coula_edulis_nuts	0	2019
2019-04	Rhynchospora_sp_nfr	0	2019
2019-04	Dialium_dinklagei_fr	0	2019
2019-04	Dichapetalum_sp_fr	0	2019
2019-04	Dichapetalum_sp_nfr	0	2019
2019-04	Diospyrus_dendo_fr	0	2019
2019-04	Duboscia_sp_fr	0	2019
2019-04	Cynometria sp_nfr	2.26248	2019
2019-04	Erythrophleum_ivorense_nuts	31.3357	2019
2019-04	Ficus_sp_fr	5.44463	2019
2019-04	Ficus_sp_nfr	0.665349	2019
2019-04	Gilberteodendron_sp_nfr	0	2019
2019-04	Gilberteodendron_sp_nuts	0	2019
2019-04	Grewia_coriacea_fr	0	2019
2019-04	Hexalobus_crispiflorus_fr	0	2019
2019-04	Irvingia_gabonensis_fr	0	2019
2019-04	Klainedoxa_gabonensis_fr	0	2019
2019-04	Landolphia_fr	0	2019
2019-04	Lasianthera_africana_nfr	0	2019
2019-04	Mammea_africana_fr	0	2019
2019-04	Haumania_sp_nfr	0	2019
2019-04	Microberlinia_brazzavillensis_nuts	0	2019
2019-04	Milicia_excels_nfr	5.07601	2019
2019-04	Myrianthus_arboreus_fr	1.19048	2019
2019-04	Myrianthus_arboreus_nfr	2.13078	2019
2019-04	Nauclea_didderichii_fr	0	2019
2019-04	Pachypodanthium_sp_fr	0	2019
2019-04	Panda_oleosa_fr	0	2019
2019-04	Pentadesma_butyracea_fr	0	2019
2019-04	Phoenix_reclinata_nfr	0	2019
2019-04	Pseudospondias_longfolia_fr	5.15755	2019
2019-04	Pterocarpus_soyauxii_fr	0	2019
2019-04	Pterocarpus_soyauxii_nfr	0	2019
2019-04	Sacoglottis_gabonensis_fr	0	2019
2019-04	Salacia_sp_fr	0	2019
2019-04	Salacia_sp_nfr	2.5041	2019
2019-04	Scytopetalum_sp_fr	0	2019
2019-04	Strombosia_glaucesnes_fr	0	2019
2019-04	Syzygium_sp_fr	0	2019
2019-04	termites	0	2019
2019-04	Tieghemella_africana_fr	0	2019
2019-04	Treculia_africana_fr	0	2019
2019-04	Trishilia_sp_fr	0	2019
2019-04	Trishilia_sp_nfr	0	2019
2019-04	Trychoscypha_acuminata_fr	0	2019
2019-04	Uapaca_paludosa_fr	0	2019
2019-04	Uvaria_sp_fr	0	2019
2019-04	Uvariastrium_sp_fr	0	2019
2019-04	Vitex_doniana_fr	0	2019
2019-04	Dalbergia_nfr	17.5919	2019
2019-05	Afezalia_bipendensis_nfr	3.52706	2019
2019-05	Afromamum_sp_nfr	6.74004	2019
2019-05	Anchomanes_difformis_nfr	0.762311	2019
2019-05	Anthoneta_macrophylla_nfr	3.07628	2019
2019-05	Baillonella_toxisperma_fr	0	2019
2019-05	Baphia_sp_nfr	18.8007	2019
2019-05	Calpocalyx_sp_nuts	0	2019
2019-05	Chytranthus_sp_fr	0	2019
2019-05	Cissus_sp_fr	0.160256	2019
2019-05	Cola_sp_fr	0	2019
2019-05	Cola_sp_nfr	0.645508	2019
2019-05	Coula_edulis_nuts	0	2019
2019-05	Rhynchospora_sp_nfr	1.1536	2019
2019-05	Dialium_dinklagei_fr	0	2019
2019-05	Dichapetalum_sp_fr	0	2019
2019-05	Dichapetalum_sp_nfr	0	2019
2019-05	Diospyrus_dendo_fr	0	2019
2019-05	Duboscia_sp_fr	0	2019
2019-05	Cynometria sp_nfr	4.23454	2019
2019-05	Erythrophleum_ivorense_nuts	11.4662	2019
2019-05	Ficus_sp_fr	5.43568	2019
2019-05	Ficus_sp_nfr	3.07782	2019
2019-05	Gilberteodendron_sp_nfr	0	2019
2019-05	Gilberteodendron_sp_nuts	0	2019
2019-05	Grewia_coriacea_fr	0	2019
2019-05	Hexalobus_crispiflorus_fr	0	2019
2019-05	Irvingia_gabonensis_fr	0	2019
2019-05	Klainedoxa_gabonensis_fr	0	2019
2019-05	Landolphia_fr	0	2019
2019-05	Lasianthera_africana_nfr	0	2019
2019-05	Mammea_africana_fr	0.641026	2019
2019-05	Haumania_sp_nfr	6.76592	2019
2019-05	Microberlinia_brazzavillensis_nuts	0	2019
2019-05	Milicia_excels_nfr	9.90331	2019
2019-05	Myrianthus_arboreus_fr	0.700549	2019
2019-05	Myrianthus_arboreus_nfr	5.9286	2019
2019-05	Nauclea_didderichii_fr	0	2019
2019-05	Pachypodanthium_sp_fr	0	2019
2019-05	Panda_oleosa_fr	0	2019
2019-05	Pentadesma_butyracea_fr	0.18315	2019
2019-05	Phoenix_reclinata_nfr	0.160256	2019
2019-05	Pseudospondias_longfolia_fr	6.43944	2019
2019-05	Pterocarpus_soyauxii_fr	0	2019
2019-05	Pterocarpus_soyauxii_nfr	0	2019
2019-05	Sacoglottis_gabonensis_fr	0	2019
2019-05	Salacia_sp_fr	0	2019
2019-05	Salacia_sp_nfr	0.652993	2019
2019-05	Scytopetalum_sp_fr	0	2019
2019-05	Strombosia_glaucesnes_fr	0	2019
2019-05	Syzygium_sp_fr	0	2019
2019-05	termites	0	2019
2019-05	Tieghemella_africana_fr	0	2019
2019-05	Treculia_africana_fr	0	2019
2019-05	Trishilia_sp_fr	0.213675	2019
2019-05	Trishilia_sp_nfr	1.37032	2019
2019-05	Trychoscypha_acuminata_fr	0	2019
2019-05	Uapaca_paludosa_fr	0	2019
2019-05	Uvaria_sp_fr	0	2019
2019-05	Uvariastrium_sp_fr	0	2019
2019-05	Vitex_doniana_fr	1.07855	2019
2019-05	Dalbergia_nfr	1.60319	2019
2019-06	Afezalia_bipendensis_nfr	0	2019
2019-06	Afromamum_sp_nfr	6.4673	2019
2019-06	Anchomanes_difformis_nfr	0	2019
2019-06	Anthoneta_macrophylla_nfr	0.212885	2019
2019-06	Baillonella_toxisperma_fr	0	2019
2019-06	Baphia_sp_nfr	17.628	2019
2019-06	Calpocalyx_sp_nuts	0	2019
2019-06	Chytranthus_sp_fr	0	2019
2019-06	Cissus_sp_fr	0	2019
2019-06	Cola_sp_fr	0	2019
2019-06	Cola_sp_nfr	0	2019
2019-06	Coula_edulis_nuts	0	2019
2019-06	Rhynchospora_sp_nfr	7.36365	2019
2019-06	Dialium_dinklagei_fr	0	2019
2019-06	Dichapetalum_sp_fr	0	2019
2019-06	Dichapetalum_sp_nfr	0	2019
2019-06	Diospyrus_dendo_fr	0	2019
2019-06	Duboscia_sp_fr	0	2019
2019-06	Cynometria sp_nfr	0.307692	2019
2019-06	Erythrophleum_ivorense_nuts	3.45507	2019
2019-06	Ficus_sp_fr	0.369048	2019
2019-06	Ficus_sp_nfr	0.810084	2019
2019-06	Gilberteodendron_sp_nfr	0	2019
2019-06	Gilberteodendron_sp_nuts	0	2019
2019-06	Grewia_coriacea_fr	0	2019
2019-06	Hexalobus_crispiflorus_fr	0	2019
2019-06	Irvingia_gabonensis_fr	0	2019
2019-06	Klainedoxa_gabonensis_fr	0.861508	2019
2019-06	Landolphia_fr	0	2019
2019-06	Lasianthera_africana_nfr	0	2019
2019-06	Mammea_africana_fr	0.0952381	2019
2019-06	Haumania_sp_nfr	16.3684	2019
2019-06	Microberlinia_brazzavillensis_nuts	0	2019
2019-06	Milicia_excels_nfr	0.559524	2019
2019-06	Myrianthus_arboreus_fr	0.62963	2019
2019-06	Myrianthus_arboreus_nfr	1.74868	2019
2019-06	Nauclea_didderichii_fr	0	2019
2019-06	Pachypodanthium_sp_fr	0	2019
2019-06	Panda_oleosa_fr	0	2019
2019-06	Pentadesma_butyracea_fr	0	2019
2019-06	Phoenix_reclinata_nfr	0.142857	2019
2019-06	Pseudospondias_longfolia_fr	7.52555	2019
2019-06	Pterocarpus_soyauxii_fr	0	2019
2019-06	Pterocarpus_soyauxii_nfr	0	2019
2019-06	Sacoglottis_gabonensis_fr	0.552868	2019
2019-06	Salacia_sp_fr	0.0666667	2019
2019-06	Salacia_sp_nfr	1.90687	2019
2019-06	Scytopetalum_sp_fr	0.697278	2019
2019-06	Strombosia_glaucesnes_fr	0	2019
2019-06	Syzygium_sp_fr	0	2019
2019-06	termites	0	2019
2019-06	Tieghemella_africana_fr	0	2019
2019-06	Treculia_africana_fr	0	2019
2019-06	Trishilia_sp_fr	0	2019
2019-06	Trishilia_sp_nfr	0	2019
2019-06	Trychoscypha_acuminata_fr	0	2019
2019-06	Uapaca_paludosa_fr	0	2019
2019-06	Uvaria_sp_fr	0	2019
2019-06	Uvariastrium_sp_fr	0	2019
2019-06	Vitex_doniana_fr	27.6602	2019
2019-06	Dalbergia_nfr	0.25	2019
2019-07	Afezalia_bipendensis_nfr	0	2019
2019-07	Afromamum_sp_nfr	4.03943	2019
2019-07	Anchomanes_difformis_nfr	0	2019
2019-07	Anthoneta_macrophylla_nfr	0	2019
2019-07	Baillonella_toxisperma_fr	0	2019
2019-07	Baphia_sp_nfr	2.50907	2019
2019-07	Calpocalyx_sp_nuts	0	2019
2019-07	Chytranthus_sp_fr	0	2019
2019-07	Cissus_sp_fr	0	2019
2019-07	Cola_sp_fr	0	2019
2019-07	Cola_sp_nfr	0.315189	2019
2019-07	Coula_edulis_nuts	0	2019
2019-07	Rhynchospora_sp_nfr	9.42802	2019
2019-07	Dialium_dinklagei_fr	0	2019
2019-07	Dichapetalum_sp_fr	0	2019
2019-07	Dichapetalum_sp_nfr	0	2019
2019-07	Diospyrus_dendo_fr	0	2019
2019-07	Duboscia_sp_fr	0	2019
2019-07	Cynometria sp_nfr	0	2019
2019-07	Erythrophleum_ivorense_nuts	0	2019
2019-07	Ficus_sp_fr	0	2019
2019-07	Ficus_sp_nfr	0.103943	2019
2019-07	Gilberteodendron_sp_nfr	0	2019
2019-07	Gilberteodendron_sp_nuts	0	2019
2019-07	Grewia_coriacea_fr	0	2019
2019-07	Hexalobus_crispiflorus_fr	0	2019
2019-07	Irvingia_gabonensis_fr	0	2019
2019-07	Klainedoxa_gabonensis_fr	0	2019
2019-07	Landolphia_fr	0	2019
2019-07	Lasianthera_africana_nfr	0	2019
2019-07	Mammea_africana_fr	0	2019
2019-07	Haumania_sp_nfr	27.8996	2019
2019-07	Microberlinia_brazzavillensis_nuts	0	2019
2019-07	Milicia_excels_nfr	0	2019
2019-07	Myrianthus_arboreus_fr	0	2019
2019-07	Myrianthus_arboreus_nfr	0	2019
2019-07	Nauclea_didderichii_fr	0.123457	2019
2019-07	Pachypodanthium_sp_fr	0	2019
2019-07	Panda_oleosa_fr	0	2019
2019-07	Pentadesma_butyracea_fr	0	2019
2019-07	Phoenix_reclinata_nfr	0.0298686	2019
2019-07	Pseudospondias_longfolia_fr	17.8627	2019
2019-07	Pterocarpus_soyauxii_fr	0	2019
2019-07	Pterocarpus_soyauxii_nfr	0	2019
2019-07	Sacoglottis_gabonensis_fr	7.09438	2019
2019-07	Salacia_sp_fr	0	2019
2019-07	Salacia_sp_nfr	0.597688	2019
2019-07	Scytopetalum_sp_fr	0.154321	2019
2019-07	Strombosia_glaucesnes_fr	0	2019
2019-07	Syzygium_sp_fr	0	2019
2019-07	termites	0	2019
2019-07	Tieghemella_africana_fr	0	2019
2019-07	Treculia_africana_fr	0	2019
2019-07	Trishilia_sp_fr	0	2019
2019-07	Trishilia_sp_nfr	0	2019
2019-07	Trychoscypha_acuminata_fr	0	2019
2019-07	Uapaca_paludosa_fr	0	2019
2019-07	Uvaria_sp_fr	0	2019
2019-07	Uvariastrium_sp_fr	0	2019
2019-07	Vitex_doniana_fr	28.4942	2019
2019-07	Dalbergia_nfr	0.0685871	2019
2019-08	Afezalia_bipendensis_nfr	1.06316	2019
2019-08	Afromamum_sp_nfr	0.598104	2019
2019-08	Anchomanes_difformis_nfr	0	2019
2019-08	Anthoneta_macrophylla_nfr	0.0267094	2019
2019-08	Baillonella_toxisperma_fr	0	2019
2019-08	Baphia_sp_nfr	0.972596	2019
2019-08	Calpocalyx_sp_nuts	0	2019
2019-08	Chytranthus_sp_fr	0	2019
2019-08	Cissus_sp_fr	0	2019
2019-08	Cola_sp_fr	0	2019
2019-08	Cola_sp_nfr	0	2019
2019-08	Coula_edulis_nuts	0	2019
2019-08	Rhynchospora_sp_nfr	15.7221	2019
2019-08	Dialium_dinklagei_fr	0	2019
2019-08	Dichapetalum_sp_fr	0	2019
2019-08	Dichapetalum_sp_nfr	0	2019
2019-08	Diospyrus_dendo_fr	0	2019
2019-08	Duboscia_sp_fr	0	2019
2019-08	Cynometria sp_nfr	0	2019
2019-08	Erythrophleum_ivorense_nuts	0	2019
2019-08	Ficus_sp_fr	1.60486	2019
2019-08	Ficus_sp_nfr	0	2019
2019-08	Gilberteodendron_sp_nfr	0	2019
2019-08	Gilberteodendron_sp_nuts	0	2019
2019-08	Grewia_coriacea_fr	0	2019
2019-08	Hexalobus_crispiflorus_fr	0	2019
2019-08	Irvingia_gabonensis_fr	0	2019
2019-08	Klainedoxa_gabonensis_fr	0	2019
2019-08	Landolphia_fr	0	2019
2019-08	Lasianthera_africana_nfr	0	2019
2019-08	Mammea_africana_fr	0	2019
2019-08	Haumania_sp_nfr	45.2036	2019
2019-08	Microberlinia_brazzavillensis_nuts	0	2019
2019-08	Milicia_excels_nfr	0	2019
2019-08	Myrianthus_arboreus_fr	0	2019
2019-08	Myrianthus_arboreus_nfr	0	2019
2019-08	Nauclea_didderichii_fr	4.83083	2019
2019-08	Pachypodanthium_sp_fr	0	2019
2019-08	Panda_oleosa_fr	0	2019
2019-08	Pentadesma_butyracea_fr	0	2019
2019-08	Phoenix_reclinata_nfr	0	2019
2019-08	Pseudospondias_longfolia_fr	4.8347	2019
2019-08	Pterocarpus_soyauxii_fr	0	2019
2019-08	Pterocarpus_soyauxii_nfr	0	2019
2019-08	Sacoglottis_gabonensis_fr	15.5493	2019
2019-08	Salacia_sp_fr	0.0462963	2019
2019-08	Salacia_sp_nfr	0.274934	2019
2019-08	Scytopetalum_sp_fr	0	2019
2019-08	Strombosia_glaucesnes_fr	0	2019
2019-08	Syzygium_sp_fr	0.0757576	2019
2019-08	termites	0	2019
2019-08	Tieghemella_africana_fr	0.150463	2019
2019-08	Treculia_africana_fr	0	2019
2019-08	Trishilia_sp_fr	0	2019
2019-08	Trishilia_sp_nfr	0	2019
2019-08	Trychoscypha_acuminata_fr	0	2019
2019-08	Uapaca_paludosa_fr	0	2019
2019-08	Uvaria_sp_fr	0	2019
2019-08	Uvariastrium_sp_fr	0	2019
2019-08	Vitex_doniana_fr	2.79421	2019
2019-08	Dalbergia_nfr	2.34028	2019
2019-09	Afezalia_bipendensis_nfr	0	2019
2019-09	Afromamum_sp_nfr	2.96192	2019
2019-09	Anchomanes_difformis_nfr	0	2019
2019-09	Anthoneta_macrophylla_nfr	0	2019
2019-09	Baillonella_toxisperma_fr	0	2019
2019-09	Baphia_sp_nfr	3.68495	2019
2019-09	Calpocalyx_sp_nuts	0	2019
2019-09	Chytranthus_sp_fr	0	2019
2019-09	Cissus_sp_fr	0	2019
2019-09	Cola_sp_fr	0	2019
2019-09	Cola_sp_nfr	0.0641026	2019
2019-09	Coula_edulis_nuts	0	2019
2019-09	Rhynchospora_sp_nfr	19.5936	2019
2019-09	Dialium_dinklagei_fr	0	2019
2019-09	Dichapetalum_sp_fr	0	2019
2019-09	Dichapetalum_sp_nfr	0	2019
2019-09	Diospyrus_dendo_fr	0	2019
2019-09	Duboscia_sp_fr	0	2019
2019-09	Cynometria sp_nfr	0	2019
2019-09	Erythrophleum_ivorense_nuts	0	2019
2019-09	Ficus_sp_fr	0.149669	2019
2019-09	Ficus_sp_nfr	0	2019
2019-09	Gilberteodendron_sp_nfr	0.40626	2019
2019-09	Gilberteodendron_sp_nuts	0	2019
2019-09	Grewia_coriacea_fr	0	2019
2019-09	Hexalobus_crispiflorus_fr	0	2019
2019-09	Irvingia_gabonensis_fr	0	2019
2019-09	Klainedoxa_gabonensis_fr	0	2019
2019-09	Landolphia_fr	0	2019
2019-09	Lasianthera_africana_nfr	0	2019
2019-09	Mammea_africana_fr	0	2019
2019-09	Haumania_sp_nfr	30.3291	2019
2019-09	Microberlinia_brazzavillensis_nuts	0	2019
2019-09	Milicia_excels_nfr	0.329827	2019
2019-09	Myrianthus_arboreus_fr	0.0534188	2019
2019-09	Myrianthus_arboreus_nfr	0	2019
2019-09	Nauclea_didderichii_fr	2.27688	2019
2019-09	Pachypodanthium_sp_fr	0	2019
2019-09	Panda_oleosa_fr	0	2019
2019-09	Pentadesma_butyracea_fr	0	2019
2019-09	Phoenix_reclinata_nfr	0	2019
2019-09	Pseudospondias_longfolia_fr	1.7735	2019
2019-09	Pterocarpus_soyauxii_fr	0	2019
2019-09	Pterocarpus_soyauxii_nfr	0	2019
2019-09	Sacoglottis_gabonensis_fr	0.605688	2019
2019-09	Salacia_sp_fr	0	2019
2019-09	Salacia_sp_nfr	0.0932401	2019
2019-09	Scytopetalum_sp_fr	0	2019
2019-09	Strombosia_glaucesnes_fr	0	2019
2019-09	Syzygium_sp_fr	4.45529	2019
2019-09	termites	0	2019
2019-09	Tieghemella_africana_fr	0.203979	2019
2019-09	Treculia_africana_fr	0	2019
2019-09	Trishilia_sp_fr	0	2019
2019-09	Trishilia_sp_nfr	0	2019
2019-09	Trychoscypha_acuminata_fr	0	2019
2019-09	Uapaca_paludosa_fr	12.1861	2019
2019-09	Uvaria_sp_fr	1.64835	2019
2019-09	Uvariastrium_sp_fr	0	2019
2019-09	Vitex_doniana_fr	16.2181	2019
2019-09	Dalbergia_nfr	0	2019
2019-10	Afezalia_bipendensis_nfr	0	2019
2019-10	Afromamum_sp_nfr	9.97795	2019
2019-10	Anchomanes_difformis_nfr	0	2019
2019-10	Anthoneta_macrophylla_nfr	0	2019
2019-10	Baillonella_toxisperma_fr	0	2019
2019-10	Baphia_sp_nfr	5.39315	2019
2019-10	Calpocalyx_sp_nuts	0	2019
2019-10	Chytranthus_sp_fr	0	2019
2019-10	Cissus_sp_fr	2.40801	2019
2019-10	Cola_sp_fr	0	2019
2019-10	Cola_sp_nfr	0	2019
2019-10	Coula_edulis_nuts	0	2019
2019-10	Rhynchospora_sp_nfr	13.6945	2019
2019-10	Dialium_dinklagei_fr	0	2019
2019-10	Dichapetalum_sp_fr	0	2019
2019-10	Dichapetalum_sp_nfr	3.20527	2019
2019-10	Diospyrus_dendo_fr	0	2019
2019-10	Duboscia_sp_fr	0	2019
2019-10	Cynometria sp_nfr	0	2019
2019-10	Erythrophleum_ivorense_nuts	0	2019
2019-10	Ficus_sp_fr	3.90287	2019
2019-10	Ficus_sp_nfr	4.42434	2019
2019-10	Gilberteodendron_sp_nfr	4.43156	2019
2019-10	Gilberteodendron_sp_nuts	0	2019
2019-10	Grewia_coriacea_fr	0	2019
2019-10	Hexalobus_crispiflorus_fr	0	2019
2019-10	Irvingia_gabonensis_fr	0	2019
2019-10	Klainedoxa_gabonensis_fr	0	2019
2019-10	Landolphia_fr	0	2019
2019-10	Lasianthera_africana_nfr	0	2019
2019-10	Mammea_africana_fr	0.126263	2019
2019-10	Haumania_sp_nfr	15.0058	2019
2019-10	Microberlinia_brazzavillensis_nuts	0	2019
2019-10	Milicia_excels_nfr	2.72066	2019
2019-10	Myrianthus_arboreus_fr	0	2019
2019-10	Myrianthus_arboreus_nfr	0.094697	2019
2019-10	Nauclea_didderichii_fr	0	2019
2019-10	Pachypodanthium_sp_fr	0	2019
2019-10	Panda_oleosa_fr	0	2019
2019-10	Pentadesma_butyracea_fr	2.74427	2019
2019-10	Phoenix_reclinata_nfr	0	2019
2019-10	Pseudospondias_longfolia_fr	0	2019
2019-10	Pterocarpus_soyauxii_fr	0	2019
2019-10	Pterocarpus_soyauxii_nfr	0	2019
2019-10	Sacoglottis_gabonensis_fr	0	2019
2019-10	Salacia_sp_fr	0	2019
2019-10	Salacia_sp_nfr	0	2019
2019-10	Scytopetalum_sp_fr	0	2019
2019-10	Strombosia_glaucesnes_fr	0	2019
2019-10	Syzygium_sp_fr	0.378788	2019
2019-10	termites	0	2019
2019-10	Tieghemella_africana_fr	0.151515	2019
2019-10	Treculia_africana_fr	0	2019
2019-10	Trishilia_sp_fr	4.03139	2019
2019-10	Trishilia_sp_nfr	0	2019
2019-10	Trychoscypha_acuminata_fr	0	2019
2019-10	Uapaca_paludosa_fr	11.0349	2019
2019-10	Uvaria_sp_fr	0	2019
2019-10	Uvariastrium_sp_fr	0	2019
2019-10	Vitex_doniana_fr	2.39535	2019
2019-10	Dalbergia_nfr	2.46212	2019
2019-11	Afezalia_bipendensis_nfr	0.160256	2019
2019-11	Afromamum_sp_nfr	14.3086	2019
2019-11	Anchomanes_difformis_nfr	1.55117	2019
2019-11	Anthoneta_macrophylla_nfr	0	2019
2019-11	Baillonella_toxisperma_fr	0	2019
2019-11	Baphia_sp_nfr	23.7146	2019
2019-11	Calpocalyx_sp_nuts	0	2019
2019-11	Chytranthus_sp_fr	0.269886	2019
2019-11	Cissus_sp_fr	0	2019
2019-11	Cola_sp_fr	0	2019
2019-11	Cola_sp_nfr	0	2019
2019-11	Coula_edulis_nuts	0	2019
2019-11	Rhynchospora_sp_nfr	0	2019
2019-11	Dialium_dinklagei_fr	0	2019
2019-11	Dichapetalum_sp_fr	0	2019
2019-11	Dichapetalum_sp_nfr	2.2549	2019
2019-11	Diospyrus_dendo_fr	0	2019
2019-11	Duboscia_sp_fr	0	2019
2019-11	Cynometria sp_nfr	0	2019
2019-11	Erythrophleum_ivorense_nuts	2.25184	2019
2019-11	Ficus_sp_fr	0.833333	2019
2019-11	Ficus_sp_nfr	0	2019
2019-11	Gilberteodendron_sp_nfr	0.625	2019
2019-11	Gilberteodendron_sp_nuts	0	2019
2019-11	Grewia_coriacea_fr	0	2019
2019-11	Hexalobus_crispiflorus_fr	0	2019
2019-11	Irvingia_gabonensis_fr	1.37801	2019
2019-11	Klainedoxa_gabonensis_fr	0	2019
2019-11	Landolphia_fr	0	2019
2019-11	Lasianthera_africana_nfr	0	2019
2019-11	Mammea_africana_fr	0.738636	2019
2019-11	Haumania_sp_nfr	0	2019
2019-11	Microberlinia_brazzavillensis_nuts	0	2019
2019-11	Milicia_excels_nfr	0.735294	2019
2019-11	Myrianthus_arboreus_fr	0	2019
2019-11	Myrianthus_arboreus_nfr	0	2019
2019-11	Nauclea_didderichii_fr	0	2019
2019-11	Pachypodanthium_sp_fr	0	2019
2019-11	Panda_oleosa_fr	0	2019
2019-11	Pentadesma_butyracea_fr	17.5285	2019
2019-11	Phoenix_reclinata_nfr	0	2019
2019-11	Pseudospondias_longfolia_fr	0	2019
2019-11	Pterocarpus_soyauxii_fr	5.57711	2019
2019-11	Pterocarpus_soyauxii_nfr	3.57143	2019
2019-11	Sacoglottis_gabonensis_fr	0	2019
2019-11	Salacia_sp_fr	0	2019
2019-11	Salacia_sp_nfr	0.240385	2019
2019-11	Scytopetalum_sp_fr	0	2019
2019-11	Strombosia_glaucesnes_fr	0	2019
2019-11	Syzygium_sp_fr	0	2019
2019-11	termites	0	2019
2019-11	Tieghemella_africana_fr	0	2019
2019-11	Treculia_africana_fr	0	2019
2019-11	Trishilia_sp_fr	0	2019
2019-11	Trishilia_sp_nfr	0	2019
2019-11	Trychoscypha_acuminata_fr	0	2019
2019-11	Uapaca_paludosa_fr	0.520833	2019
2019-11	Uvaria_sp_fr	0.260417	2019
2019-11	Uvariastrium_sp_fr	0	2019
2019-11	Vitex_doniana_fr	0	2019
2019-11	Dalbergia_nfr	8.01114	2019
2019-12	Afezalia_bipendensis_nfr	0.147059	2019
2019-12	Afromamum_sp_nfr	6.12278	2019
2019-12	Anchomanes_difformis_nfr	0	2019
2019-12	Anthoneta_macrophylla_nfr	5.94344	2019
2019-12	Baillonella_toxisperma_fr	0	2019
2019-12	Baphia_sp_nfr	1.06658	2019
2019-12	Calpocalyx_sp_nuts	0	2019
2019-12	Chytranthus_sp_fr	0	2019
2019-12	Cissus_sp_fr	0	2019
2019-12	Cola_sp_fr	0	2019
2019-12	Cola_sp_nfr	0.294118	2019
2019-12	Coula_edulis_nuts	0.980392	2019
2019-12	Rhynchospora_sp_nfr	0	2019
2019-12	Dialium_dinklagei_fr	0	2019
2019-12	Dichapetalum_sp_fr	0	2019
2019-12	Dichapetalum_sp_nfr	0	2019
2019-12	Diospyrus_dendo_fr	0	2019
2019-12	Duboscia_sp_fr	0	2019
2019-12	Cynometria sp_nfr	0	2019
2019-12	Erythrophleum_ivorense_nuts	0	2019
2019-12	Ficus_sp_fr	0	2019
2019-12	Ficus_sp_nfr	0	2019
2019-12	Gilberteodendron_sp_nfr	0	2019
2019-12	Gilberteodendron_sp_nuts	0	2019
2019-12	Grewia_coriacea_fr	0	2019
2019-12	Hexalobus_crispiflorus_fr	0	2019
2019-12	Irvingia_gabonensis_fr	15.808	2019
2019-12	Klainedoxa_gabonensis_fr	0	2019
2019-12	Landolphia_fr	0	2019
2019-12	Lasianthera_africana_nfr	0	2019
2019-12	Mammea_africana_fr	0	2019
2019-12	Haumania_sp_nfr	2.20588	2019
2019-12	Microberlinia_brazzavillensis_nuts	0	2019
2019-12	Milicia_excels_nfr	0	2019
2019-12	Myrianthus_arboreus_fr	0	2019
2019-12	Myrianthus_arboreus_nfr	0	2019
2019-12	Nauclea_didderichii_fr	0	2019
2019-12	Pachypodanthium_sp_fr	0	2019
2019-12	Panda_oleosa_fr	0	2019
2019-12	Pentadesma_butyracea_fr	2.09447	2019
2019-12	Phoenix_reclinata_nfr	0	2019
2019-12	Pseudospondias_longfolia_fr	0	2019
2019-12	Pterocarpus_soyauxii_fr	18.7722	2019
2019-12	Pterocarpus_soyauxii_nfr	0	2019
2019-12	Sacoglottis_gabonensis_fr	0	2019
2019-12	Salacia_sp_fr	0.490196	2019
2019-12	Salacia_sp_nfr	0.735294	2019
2019-12	Scytopetalum_sp_fr	0	2019
2019-12	Strombosia_glaucesnes_fr	7.35294	2019
2019-12	Syzygium_sp_fr	0	2019
2019-12	termites	0	2019
2019-12	Tieghemella_africana_fr	0	2019
2019-12	Treculia_africana_fr	0	2019
2019-12	Trishilia_sp_fr	0	2019
2019-12	Trishilia_sp_nfr	0	2019
2019-12	Trychoscypha_acuminata_fr	0	2019
2019-12	Uapaca_paludosa_fr	0	2019
2019-12	Uvaria_sp_fr	0.490196	2019
2019-12	Uvariastrium_sp_fr	0	2019
2019-12	Vitex_doniana_fr	0	2019
2019-12	Dalbergia_nfr	29.8528	2019
2020-01	Afezalia_bipendensis_nfr	0	2020
2020-01	Afromamum_sp_nfr	0	2020
2020-01	Anchomanes_difformis_nfr	0.529101	2020
2020-01	Anthoneta_macrophylla_nfr	5.55556	2020
2020-01	Baillonella_toxisperma_fr	0	2020
2020-01	Baphia_sp_nfr	0	2020
2020-01	Calpocalyx_sp_nuts	13.3831	2020
2020-01	Chytranthus_sp_fr	0	2020
2020-01	Cissus_sp_fr	0	2020
2020-01	Cola_sp_fr	0	2020
2020-01	Cola_sp_nfr	0	2020
2020-01	Coula_edulis_nuts	22.4682	2020
2020-01	Rhynchospora_sp_nfr	0	2020
2020-01	Dialium_dinklagei_fr	8.20033	2020
2020-01	Dichapetalum_sp_fr	0	2020
2020-01	Dichapetalum_sp_nfr	0	2020
2020-01	Diospyrus_dendo_fr	14.1083	2020
2020-01	Duboscia_sp_fr	0	2020
2020-01	Cynometria sp_nfr	0	2020
2020-01	Erythrophleum_ivorense_nuts	0	2020
2020-01	Ficus_sp_fr	0.292398	2020
2020-01	Ficus_sp_nfr	0	2020
2020-01	Gilberteodendron_sp_nfr	0	2020
2020-01	Gilberteodendron_sp_nuts	0	2020
2020-01	Grewia_coriacea_fr	0	2020
2020-01	Hexalobus_crispiflorus_fr	0	2020
2020-01	Irvingia_gabonensis_fr	0	2020
2020-01	Klainedoxa_gabonensis_fr	0	2020
2020-01	Landolphia_fr	0	2020
2020-01	Lasianthera_africana_nfr	0	2020
2020-01	Mammea_africana_fr	0	2020
2020-01	Haumania_sp_nfr	0.265107	2020
2020-01	Microberlinia_brazzavillensis_nuts	0	2020
2020-01	Milicia_excels_nfr	0	2020
2020-01	Myrianthus_arboreus_fr	0	2020
2020-01	Myrianthus_arboreus_nfr	0	2020
2020-01	Nauclea_didderichii_fr	0	2020
2020-01	Pachypodanthium_sp_fr	0	2020
2020-01	Panda_oleosa_fr	0	2020
2020-01	Pentadesma_butyracea_fr	0	2020
2020-01	Phoenix_reclinata_nfr	0	2020
2020-01	Pseudospondias_longfolia_fr	0	2020
2020-01	Pterocarpus_soyauxii_fr	0	2020
2020-01	Pterocarpus_soyauxii_nfr	0	2020
2020-01	Sacoglottis_gabonensis_fr	1.38889	2020
2020-01	Salacia_sp_fr	6.33296	2020
2020-01	Salacia_sp_nfr	0	2020
2020-01	Scytopetalum_sp_fr	0	2020
2020-01	Strombosia_glaucesnes_fr	17.0279	2020
2020-01	Syzygium_sp_fr	0	2020
2020-01	termites	0	2020
2020-01	Tieghemella_africana_fr	0	2020
2020-01	Treculia_africana_fr	0	2020
2020-01	Trishilia_sp_fr	0	2020
2020-01	Trishilia_sp_nfr	0	2020
2020-01	Trychoscypha_acuminata_fr	0	2020
2020-01	Uapaca_paludosa_fr	0	2020
2020-01	Uvaria_sp_fr	0	2020
2020-01	Uvariastrium_sp_fr	0	2020
2020-01	Vitex_doniana_fr	0	2020
2020-01	Dalbergia_nfr	5.35714	2020
2020-02	Afezalia_bipendensis_nfr	1.24224	2020
2020-02	Afromamum_sp_nfr	4.45333	2020
2020-02	Anchomanes_difformis_nfr	1.87555	2020
2020-02	Anthoneta_macrophylla_nfr	3.9818	2020
2020-02	Baillonella_toxisperma_fr	0	2020
2020-02	Baphia_sp_nfr	14.5756	2020
2020-02	Calpocalyx_sp_nuts	9.02807	2020
2020-02	Chytranthus_sp_fr	0	2020
2020-02	Cissus_sp_fr	0	2020
2020-02	Cola_sp_fr	1.24224	2020
2020-02	Cola_sp_nfr	0	2020
2020-02	Coula_edulis_nuts	2.28992	2020
2020-02	Rhynchospora_sp_nfr	3.40022	2020
2020-02	Dialium_dinklagei_fr	1.62033	2020
2020-02	Dichapetalum_sp_fr	0	2020
2020-02	Dichapetalum_sp_nfr	0	2020
2020-02	Diospyrus_dendo_fr	2.81186	2020
2020-02	Duboscia_sp_fr	0	2020
2020-02	Cynometria sp_nfr	0	2020
2020-02	Erythrophleum_ivorense_nuts	3.06839	2020
2020-02	Ficus_sp_fr	21.8948	2020
2020-02	Ficus_sp_nfr	0.688406	2020
2020-02	Gilberteodendron_sp_nfr	0	2020
2020-02	Gilberteodendron_sp_nuts	0	2020
2020-02	Grewia_coriacea_fr	0	2020
2020-02	Hexalobus_crispiflorus_fr	0	2020
2020-02	Irvingia_gabonensis_fr	0.554356	2020
2020-02	Klainedoxa_gabonensis_fr	0	2020
2020-02	Landolphia_fr	0	2020
2020-02	Lasianthera_africana_nfr	0	2020
2020-02	Mammea_africana_fr	0	2020
2020-02	Haumania_sp_nfr	1.70291	2020
2020-02	Microberlinia_brazzavillensis_nuts	0	2020
2020-02	Milicia_excels_nfr	7.57543	2020
2020-02	Myrianthus_arboreus_fr	2.31669	2020
2020-02	Myrianthus_arboreus_nfr	0.398551	2020
2020-02	Nauclea_didderichii_fr	0.980392	2020
2020-02	Pachypodanthium_sp_fr	0	2020
2020-02	Panda_oleosa_fr	0	2020
2020-02	Pentadesma_butyracea_fr	0	2020
2020-02	Phoenix_reclinata_nfr	0	2020
2020-02	Pseudospondias_longfolia_fr	0	2020
2020-02	Pterocarpus_soyauxii_fr	0	2020
2020-02	Pterocarpus_soyauxii_nfr	0	2020
2020-02	Sacoglottis_gabonensis_fr	0.13587	2020
2020-02	Salacia_sp_fr	4.0876	2020
2020-02	Salacia_sp_nfr	0.621118	2020
2020-02	Scytopetalum_sp_fr	0	2020
2020-02	Strombosia_glaucesnes_fr	0	2020
2020-02	Syzygium_sp_fr	0	2020
2020-02	termites	0	2020
2020-02	Tieghemella_africana_fr	0	2020
2020-02	Treculia_africana_fr	2.32919	2020
2020-02	Trishilia_sp_fr	0	2020
2020-02	Trishilia_sp_nfr	0	2020
2020-02	Trychoscypha_acuminata_fr	0	2020
2020-02	Uapaca_paludosa_fr	0	2020
2020-02	Uvaria_sp_fr	0	2020
2020-02	Uvariastrium_sp_fr	0	2020
2020-02	Vitex_doniana_fr	0	2020
2020-02	Dalbergia_nfr	2.52284	2020
2020-03	Afezalia_bipendensis_nfr	0	2020
2020-03	Afromamum_sp_nfr	8.62547	2020
2020-03	Anchomanes_difformis_nfr	0.467687	2020
2020-03	Anthoneta_macrophylla_nfr	5.81375	2020
2020-03	Baillonella_toxisperma_fr	0	2020
2020-03	Baphia_sp_nfr	21.1014	2020
2020-03	Calpocalyx_sp_nuts	0	2020
2020-03	Chytranthus_sp_fr	0	2020
2020-03	Cissus_sp_fr	0	2020
2020-03	Cola_sp_fr	0	2020
2020-03	Cola_sp_nfr	0	2020
2020-03	Coula_edulis_nuts	0	2020
2020-03	Rhynchospora_sp_nfr	0	2020
2020-03	Dialium_dinklagei_fr	0	2020
2020-03	Dichapetalum_sp_fr	0	2020
2020-03	Dichapetalum_sp_nfr	0	2020
2020-03	Diospyrus_dendo_fr	0	2020
2020-03	Duboscia_sp_fr	0	2020
2020-03	Cynometria sp_nfr	0.18315	2020
2020-03	Erythrophleum_ivorense_nuts	3.39007	2020
2020-03	Ficus_sp_fr	7.98458	2020
2020-03	Ficus_sp_nfr	0	2020
2020-03	Gilberteodendron_sp_nfr	0	2020
2020-03	Gilberteodendron_sp_nuts	0	2020
2020-03	Grewia_coriacea_fr	0	2020
2020-03	Hexalobus_crispiflorus_fr	0	2020
2020-03	Irvingia_gabonensis_fr	0	2020
2020-03	Klainedoxa_gabonensis_fr	0	2020
2020-03	Landolphia_fr	0	2020
2020-03	Lasianthera_africana_nfr	0.828294	2020
2020-03	Mammea_africana_fr	0	2020
2020-03	Haumania_sp_nfr	0	2020
2020-03	Microberlinia_brazzavillensis_nuts	0	2020
2020-03	Milicia_excels_nfr	20.0189	2020
2020-03	Myrianthus_arboreus_fr	3.69237	2020
2020-03	Myrianthus_arboreus_nfr	1.56841	2020
2020-03	Nauclea_didderichii_fr	0	2020
2020-03	Pachypodanthium_sp_fr	0	2020
2020-03	Panda_oleosa_fr	0	2020
2020-03	Pentadesma_butyracea_fr	0	2020
2020-03	Phoenix_reclinata_nfr	0	2020
2020-03	Pseudospondias_longfolia_fr	2.89479	2020
2020-03	Pterocarpus_soyauxii_fr	0	2020
2020-03	Pterocarpus_soyauxii_nfr	0	2020
2020-03	Sacoglottis_gabonensis_fr	0	2020
2020-03	Salacia_sp_fr	0	2020
2020-03	Salacia_sp_nfr	0	2020
2020-03	Scytopetalum_sp_fr	0	2020
2020-03	Strombosia_glaucesnes_fr	0	2020
2020-03	Syzygium_sp_fr	0	2020
2020-03	termites	0	2020
2020-03	Tieghemella_africana_fr	0	2020
2020-03	Treculia_africana_fr	0	2020
2020-03	Trishilia_sp_fr	0.680272	2020
2020-03	Trishilia_sp_nfr	0	2020
2020-03	Trychoscypha_acuminata_fr	0	2020
2020-03	Uapaca_paludosa_fr	0	2020
2020-03	Uvaria_sp_fr	0	2020
2020-03	Uvariastrium_sp_fr	0	2020
2020-03	Vitex_doniana_fr	0	2020
2020-03	Dalbergia_nfr	15.4493	2020
2020-04	Afezalia_bipendensis_nfr	1.34743	2020
2020-04	Afromamum_sp_nfr	5.80831	2020
2020-04	Anchomanes_difformis_nfr	0.231481	2020
2020-04	Anthoneta_macrophylla_nfr	1.27655	2020
2020-04	Baillonella_toxisperma_fr	0	2020
2020-04	Baphia_sp_nfr	17.7549	2020
2020-04	Calpocalyx_sp_nuts	0	2020
2020-04	Chytranthus_sp_fr	0	2020
2020-04	Cissus_sp_fr	0	2020
2020-04	Cola_sp_fr	0	2020
2020-04	Cola_sp_nfr	0.231481	2020
2020-04	Coula_edulis_nuts	0	2020
2020-04	Rhynchospora_sp_nfr	0	2020
2020-04	Dialium_dinklagei_fr	0	2020
2020-04	Dichapetalum_sp_fr	0	2020
2020-04	Dichapetalum_sp_nfr	0	2020
2020-04	Diospyrus_dendo_fr	0	2020
2020-04	Duboscia_sp_fr	0	2020
2020-04	Cynometria sp_nfr	0	2020
2020-04	Erythrophleum_ivorense_nuts	0	2020
2020-04	Ficus_sp_fr	11.1206	2020
2020-04	Ficus_sp_nfr	1.19048	2020
2020-04	Gilberteodendron_sp_nfr	0	2020
2020-04	Gilberteodendron_sp_nuts	0	2020
2020-04	Grewia_coriacea_fr	0	2020
2020-04	Hexalobus_crispiflorus_fr	0	2020
2020-04	Irvingia_gabonensis_fr	0	2020
2020-04	Klainedoxa_gabonensis_fr	0	2020
2020-04	Landolphia_fr	0	2020
2020-04	Lasianthera_africana_nfr	4.64152	2020
2020-04	Mammea_africana_fr	0	2020
2020-04	Haumania_sp_nfr	2.96717	2020
2020-04	Microberlinia_brazzavillensis_nuts	0	2020
2020-04	Milicia_excels_nfr	23.597	2020
2020-04	Myrianthus_arboreus_fr	1.64036	2020
2020-04	Myrianthus_arboreus_nfr	10.6647	2020
2020-04	Nauclea_didderichii_fr	0	2020
2020-04	Pachypodanthium_sp_fr	0	2020
2020-04	Panda_oleosa_fr	0	2020
2020-04	Pentadesma_butyracea_fr	0	2020
2020-04	Phoenix_reclinata_nfr	0	2020
2020-04	Pseudospondias_longfolia_fr	2.25694	2020
2020-04	Pterocarpus_soyauxii_fr	0	2020
2020-04	Pterocarpus_soyauxii_nfr	0	2020
2020-04	Sacoglottis_gabonensis_fr	0	2020
2020-04	Salacia_sp_fr	0	2020
2020-04	Salacia_sp_nfr	5.5945	2020
2020-04	Scytopetalum_sp_fr	0	2020
2020-04	Strombosia_glaucesnes_fr	0	2020
2020-04	Syzygium_sp_fr	0	2020
2020-04	termites	0	2020
2020-04	Tieghemella_africana_fr	0	2020
2020-04	Treculia_africana_fr	0	2020
2020-04	Trishilia_sp_fr	1.73611	2020
2020-04	Trishilia_sp_nfr	0.347222	2020
2020-04	Trychoscypha_acuminata_fr	0	2020
2020-04	Uapaca_paludosa_fr	0	2020
2020-04	Uvaria_sp_fr	0	2020
2020-04	Uvariastrium_sp_fr	0	2020
2020-04	Vitex_doniana_fr	0	2020
2020-04	Dalbergia_nfr	6.48013	2020
2020-05	Afezalia_bipendensis_nfr	3.57689	2020
2020-05	Afromamum_sp_nfr	7.27473	2020
2020-05	Anchomanes_difformis_nfr	0.0907441	2020
2020-05	Anthoneta_macrophylla_nfr	2.53372	2020
2020-05	Baillonella_toxisperma_fr	0	2020
2020-05	Baphia_sp_nfr	29.7533	2020
2020-05	Calpocalyx_sp_nuts	0	2020
2020-05	Chytranthus_sp_fr	0	2020
2020-05	Cissus_sp_fr	0	2020
2020-05	Cola_sp_fr	0	2020
2020-05	Cola_sp_nfr	0	2020
2020-05	Coula_edulis_nuts	0	2020
2020-05	Rhynchospora_sp_nfr	1.62941	2020
2020-05	Dialium_dinklagei_fr	0	2020
2020-05	Dichapetalum_sp_fr	0	2020
2020-05	Dichapetalum_sp_nfr	0.0507099	2020
2020-05	Diospyrus_dendo_fr	0	2020
2020-05	Duboscia_sp_fr	0	2020
2020-05	Cynometria sp_nfr	0.574713	2020
2020-05	Erythrophleum_ivorense_nuts	0	2020
2020-05	Ficus_sp_fr	1.69686	2020
2020-05	Ficus_sp_nfr	2.32021	2020
2020-05	Gilberteodendron_sp_nfr	0	2020
2020-05	Gilberteodendron_sp_nuts	0	2020
2020-05	Grewia_coriacea_fr	0	2020
2020-05	Hexalobus_crispiflorus_fr	0	2020
2020-05	Irvingia_gabonensis_fr	0	2020
2020-05	Klainedoxa_gabonensis_fr	0.235473	2020
2020-05	Landolphia_fr	0	2020
2020-05	Lasianthera_africana_nfr	2.25434	2020
2020-05	Mammea_africana_fr	0	2020
2020-05	Haumania_sp_nfr	0.40568	2020
2020-05	Microberlinia_brazzavillensis_nuts	0	2020
2020-05	Milicia_excels_nfr	13.9981	2020
2020-05	Myrianthus_arboreus_fr	0	2020
2020-05	Myrianthus_arboreus_nfr	4.51203	2020
2020-05	Nauclea_didderichii_fr	0	2020
2020-05	Pachypodanthium_sp_fr	0	2020
2020-05	Panda_oleosa_fr	0	2020
2020-05	Pentadesma_butyracea_fr	0.107759	2020
2020-05	Phoenix_reclinata_nfr	0	2020
2020-05	Pseudospondias_longfolia_fr	0.791826	2020
2020-05	Pterocarpus_soyauxii_fr	0	2020
2020-05	Pterocarpus_soyauxii_nfr	0	2020
2020-05	Sacoglottis_gabonensis_fr	0	2020
2020-05	Salacia_sp_fr	0	2020
2020-05	Salacia_sp_nfr	2.52803	2020
2020-05	Scytopetalum_sp_fr	0	2020
2020-05	Strombosia_glaucesnes_fr	0	2020
2020-05	Syzygium_sp_fr	0	2020
2020-05	termites	0	2020
2020-05	Tieghemella_africana_fr	0	2020
2020-05	Treculia_africana_fr	0	2020
2020-05	Trishilia_sp_fr	0.277778	2020
2020-05	Trishilia_sp_nfr	0	2020
2020-05	Trychoscypha_acuminata_fr	0	2020
2020-05	Uapaca_paludosa_fr	0	2020
2020-05	Uvaria_sp_fr	0	2020
2020-05	Uvariastrium_sp_fr	0	2020
2020-05	Vitex_doniana_fr	18.4739	2020
2020-05	Dalbergia_nfr	3.32703	2020
2020-06	Afezalia_bipendensis_nfr	3.55725	2020
2020-06	Afromamum_sp_nfr	4.35894	2020
2020-06	Anchomanes_difformis_nfr	0	2020
2020-06	Anthoneta_macrophylla_nfr	1.05576	2020
2020-06	Baillonella_toxisperma_fr	0	2020
2020-06	Baphia_sp_nfr	11.9129	2020
2020-06	Calpocalyx_sp_nuts	0	2020
2020-06	Chytranthus_sp_fr	0	2020
2020-06	Cissus_sp_fr	0.210864	2020
2020-06	Cola_sp_fr	0	2020
2020-06	Cola_sp_nfr	0.493421	2020
2020-06	Coula_edulis_nuts	0	2020
2020-06	Rhynchospora_sp_nfr	3.17199	2020
2020-06	Dialium_dinklagei_fr	0	2020
2020-06	Dichapetalum_sp_fr	0	2020
2020-06	Dichapetalum_sp_nfr	0	2020
2020-06	Diospyrus_dendo_fr	0	2020
2020-06	Duboscia_sp_fr	0	2020
2020-06	Cynometria sp_nfr	13.3018	2020
2020-06	Erythrophleum_ivorense_nuts	0	2020
2020-06	Ficus_sp_fr	1.4067	2020
2020-06	Ficus_sp_nfr	0.311891	2020
2020-06	Gilberteodendron_sp_nfr	0	2020
2020-06	Gilberteodendron_sp_nuts	0	2020
2020-06	Grewia_coriacea_fr	0	2020
2020-06	Hexalobus_crispiflorus_fr	0	2020
2020-06	Irvingia_gabonensis_fr	0	2020
2020-06	Klainedoxa_gabonensis_fr	0	2020
2020-06	Landolphia_fr	0	2020
2020-06	Lasianthera_africana_nfr	0.203634	2020
2020-06	Mammea_africana_fr	0	2020
2020-06	Haumania_sp_nfr	9.50815	2020
2020-06	Microberlinia_brazzavillensis_nuts	0	2020
2020-06	Milicia_excels_nfr	8.65395	2020
2020-06	Myrianthus_arboreus_fr	0	2020
2020-06	Myrianthus_arboreus_nfr	0.233918	2020
2020-06	Nauclea_didderichii_fr	0	2020
2020-06	Pachypodanthium_sp_fr	0	2020
2020-06	Panda_oleosa_fr	0	2020
2020-06	Pentadesma_butyracea_fr	0	2020
2020-06	Phoenix_reclinata_nfr	0	2020
2020-06	Pseudospondias_longfolia_fr	2.47407	2020
2020-06	Pterocarpus_soyauxii_fr	0	2020
2020-06	Pterocarpus_soyauxii_nfr	0	2020
2020-06	Sacoglottis_gabonensis_fr	3.94737	2020
2020-06	Salacia_sp_fr	0	2020
2020-06	Salacia_sp_nfr	2.13033	2020
2020-06	Scytopetalum_sp_fr	0	2020
2020-06	Strombosia_glaucesnes_fr	0	2020
2020-06	Syzygium_sp_fr	0	2020
2020-06	termites	0	2020
2020-06	Tieghemella_africana_fr	0	2020
2020-06	Treculia_africana_fr	0	2020
2020-06	Trishilia_sp_fr	0	2020
2020-06	Trishilia_sp_nfr	0	2020
2020-06	Trychoscypha_acuminata_fr	0	2020
2020-06	Uapaca_paludosa_fr	0	2020
2020-06	Uvaria_sp_fr	0	2020
2020-06	Uvariastrium_sp_fr	0	2020
2020-06	Vitex_doniana_fr	22.99	2020
2020-06	Dalbergia_nfr	2.59897	2020
2020-07	Afezalia_bipendensis_nfr	3.13385	2020
2020-07	Afromamum_sp_nfr	0.408316	2020
2020-07	Anchomanes_difformis_nfr	0	2020
2020-07	Anthoneta_macrophylla_nfr	0.43312	2020
2020-07	Baillonella_toxisperma_fr	0	2020
2020-07	Baphia_sp_nfr	6.00735	2020
2020-07	Calpocalyx_sp_nuts	0	2020
2020-07	Chytranthus_sp_fr	0.066313	2020
2020-07	Cissus_sp_fr	0	2020
2020-07	Cola_sp_fr	0	2020
2020-07	Cola_sp_nfr	1.09337	2020
2020-07	Coula_edulis_nuts	0	2020
2020-07	Rhynchospora_sp_nfr	8.96722	2020
2020-07	Dialium_dinklagei_fr	0	2020
2020-07	Dichapetalum_sp_fr	0	2020
2020-07	Dichapetalum_sp_nfr	0.232095	2020
2020-07	Diospyrus_dendo_fr	0	2020
2020-07	Duboscia_sp_fr	0	2020
2020-07	Cynometria sp_nfr	0	2020
2020-07	Erythrophleum_ivorense_nuts	0	2020
2020-07	Ficus_sp_fr	0	2020
2020-07	Ficus_sp_nfr	0.420387	2020
2020-07	Gilberteodendron_sp_nfr	0	2020
2020-07	Gilberteodendron_sp_nuts	0	2020
2020-07	Grewia_coriacea_fr	0	2020
2020-07	Hexalobus_crispiflorus_fr	0	2020
2020-07	Irvingia_gabonensis_fr	0	2020
2020-07	Klainedoxa_gabonensis_fr	0.568187	2020
2020-07	Landolphia_fr	0	2020
2020-07	Lasianthera_africana_nfr	0.844397	2020
2020-07	Mammea_africana_fr	0	2020
2020-07	Haumania_sp_nfr	35.5795	2020
2020-07	Microberlinia_brazzavillensis_nuts	0	2020
2020-07	Milicia_excels_nfr	2.11538	2020
2020-07	Myrianthus_arboreus_fr	0	2020
2020-07	Myrianthus_arboreus_nfr	0	2020
2020-07	Nauclea_didderichii_fr	0	2020
2020-07	Pachypodanthium_sp_fr	0	2020
2020-07	Panda_oleosa_fr	0	2020
2020-07	Pentadesma_butyracea_fr	0	2020
2020-07	Phoenix_reclinata_nfr	0	2020
2020-07	Pseudospondias_longfolia_fr	0.123153	2020
2020-07	Pterocarpus_soyauxii_fr	0	2020
2020-07	Pterocarpus_soyauxii_nfr	0	2020
2020-07	Sacoglottis_gabonensis_fr	27.502	2020
2020-07	Salacia_sp_fr	0	2020
2020-07	Salacia_sp_nfr	0.50927	2020
2020-07	Scytopetalum_sp_fr	0.215517	2020
2020-07	Strombosia_glaucesnes_fr	0	2020
2020-07	Syzygium_sp_fr	0	2020
2020-07	termites	0	2020
2020-07	Tieghemella_africana_fr	0.189466	2020
2020-07	Treculia_africana_fr	0	2020
2020-07	Trishilia_sp_fr	0	2020
2020-07	Trishilia_sp_nfr	0	2020
2020-07	Trychoscypha_acuminata_fr	0	2020
2020-07	Uapaca_paludosa_fr	0	2020
2020-07	Uvaria_sp_fr	0	2020
2020-07	Uvariastrium_sp_fr	0	2020
2020-07	Vitex_doniana_fr	3.43024	2020
2020-07	Dalbergia_nfr	1.17121	2020
	Dalbergia_nfr
