# Supplementary material for: Dietary variability of western gorillas (Gorilla gorilla gorilla)
Source: PLoS One. 2022 Aug 24;17(8):e0271576. doi: 10.1371/journal.pone.0271576 (PMC9401121; doi:10.1371/journal.pone.0271576)
Supplement: S3 Table — (XLSX) [file pone.0271576.s003.xlsx]

## Sheet: Sheet1
Plant Species	Plant Part	Day Collected	Month Collected	Year Collected	Time Collected	Wet Weight (g)	Dry Weight (g)	GPS Latitude	GPS Longitude	Dry Method	Day Stored	comments
Aframomum	Pith	27	1	2017	08:00:00	406.8	31.4	559930	9773758	sun	2017-01-30
Aframomum	Pith	13	4	2017	09:45:00	175.8	12.1	557758	9774376	sun/oven	2017-04-14
Aframomum	Pith	13	7	2017	14:30:00	25.7	1.6	557356	9774210	oven	15/7/2017
Aframomum	Pith	13	8	2017	15:30:00	53.9	5	560018	9771216	oven	14/8/2017
Anchomanis	Pith	27	1	2017	08:00:00	491.7	34.1	559703	9774318	sun	2017-01-29
Anchomanis	Leaf	27	1	2017	08:00:00	250.4	31.1	559703	9774318	sun	2017-01-29
Antoneta	Leaf	9	5	2017	14:30:00	96.8	27.4	560019	9771173	oven	2017-10-05
Antoneta	Leaf	25	5	2017	14:00:00	110.9	32.5	560019	9771173	oven	28/5/2017
Baphia	Bark	27	1	2017	08:00:00	334.6	71.8	559703	9774318	sun	2017-01-29
Baphia	Leaf	29	4	2017	10:00:00	302.6	116.1			sun	2017-05-01
Calipocalix	Fruit	10	1	2017	16:00:00	66.2	37.3			sun/oven	12/01.2017
Calipocalix	Fruit	7	2	2018	10:00:00	15.4	12.4	558055	9769342	sun/oven	2018-02-09
Calipocalix	Fruit	11	2	2018	15:30:00	6.4	4.4	557930	9769129	sun/oven	2018-02-12
Cissus	Fruit	22	10	2017	09:00:00	36.2	6	558168	9770802	oven	2017-10-23
Cissus	Fruit	27	11	2017	11:25:00	118	18.1	559444	9770847	oven	2017-11-20
Cissus	Fruit	1	2	2018	14:45:00	46.3	8.5	557739	9770838	sun/oven	2018-02-02
Cissus	Fruit	10	2	2018	15:30:00	63.1	11.5	557664	9770825	oven	2018-02-11
Cissus	Fruit	11	2	2018	16:00:00	52	8.7	558057	9771009	oven	2018-02-12
Cypercea (rain season)	Pith	25	1	2017	08:00:00	833.6	85.5	558513	9770820	sun	2017-01-26	795.6g wet weight at camp (other weight in field)
Cyperaceae (Dry season)	Pith	31	8	2017	16:30:00	67.6	4.8	558722	99771019	oven	2017-09-01
Cyperaceae (Dry season)	Pith	1	9	2017	16:35:00	116.5	10.4	558288	9770625	oven	2017-09-03
Cyperaceae (Dry season)	Pith	19	8	2017	15:30:00	48.5	4.6	558459	9770912	oven	20/8/2017
Cyperaceae (Dry season)	Pith	23	9	2017	15:00:00	45.3	4.1	558700	9770972	oven	24/9/2017
Cyperaceae (Dry season)	Pith	24	9	2017	15:30:00	41.1	6			oven	25/9/2017
Cyperaceae (Dry season)	Pith	25	9	2017	15:45:00	208	15.9	558600	9770798	oven	27/9/2017
Cyperaceae (Dry season)	Pith	27	9	2017	1904-05-18	99.4	10.7	558835	9771075	oven	29/9/2017
Cynometra mannii	Leaf	13	4	2017	08:00:00	39.2	6	556938	9774623	oven	2017-04-13
Cynometra mannii	Leaf	6	6	2017	11:40:00	123.1	10.2	558447	9771795	oven	2017-06-07
Cynometra mannii	Leaf	15	1	2018	16:00:00	7.8	2	560071	9773040	sun/oven	2018-01-17
Coula Edulis	Fruit/Nut	4	1	2018	14:00:00	39.8	26.4	557176	9772480	oven/sun	2018-01-05
Coula Edulis	Fruit/Nut	5	1	2018	15:45:00	59.2	36.7	557176	9772480	oven/sun	2018-01-06
Erytrophelum	Fruit	3	6	2017	15:40:00	35	29.3	554089	977106	oven	2017-06-04
Erytrophelum	Fruit	10	3	2018	16:00:00	22.3	18.6	559595	9773716	sun	2018-03-12
Erytrophelum	Fruit	1	4	2018	14:30:00	19.7	18.2	559797	9773984	sun/oven	2018-04-02
Ficus ripe	Fruit	29	4	2017	09:00:00	80.1	16.9			sun/oven	2017-05-01
Ficus ripe	Fruit	27	5	2017	15:40:00	174.1	35.7	559518	9773628	oven	29/5/2017
Ficus unripe	Fruit	3	3	2017	16:00:00	314.2	47.9	559821	9773564	sun/oven	2017-03-04
Ficus unripe	Fruit	18	3	2017	12:00:00	231.2	32.3	559821	9773564	oven	2017-03-18
Ficus unripe	Fruit	13	4	2017	07:45:00	107.2	20.7	556925	9774632	sun/oven	2017-03-14
Irvingia	Fruit	10	11	2017	11:15:00	194.7	33.3			oven	2017-12-11
Irvingia	Fruit	27	12	2017	15:20:00	162.9	26	557552	9772653	oven/sun	2017-12-29
Marantaceae	Pith	6	7	2017	15:00:00	134.6	7.9	558607	9771177	oven	2017-07-07
Marantaceae	Pith	21	8	2017	15:00:00	79.8	5.2	558459	9770912	oven	2017-08-22
Marantaceae	Pith	24	8	2017	15:30:00	86.1	5.1	558356	9770529	oven	2017-08-25
Marantaceae	Pith	30	8	2017	15:00:00	47.5	3.6	558650	9771118	oven	2017-08-31
Marantaceae	Pith	12	8	2017	15:30:00	67.3	13.4	558573	9770779	oven	13/8/2017
Marantaceae	Pith	10	7	2017	14:30:00	108.4	7.3	558489	9770913	oven	2017-12-07
Marantaceae	Pith	2	9	2017	14:00:00	59.8	5.2	559000	9769213	oven	2017-09-03
Marantaceae	Pith	4	9	2017	15:00:00	40.8	3.4	558775	9769192	oven	2017-09-05
Marantaceae	Pith	23	9	2017	15:00:00	23.3	1.6	558700	9770972	oven	24/9/2017
Marantaceae	Pith	26	9	2017	16:00:00	83.3	5.4			oven	2017-09-28
Marantaceae	Leaf	6	7	2017	15:00:00	35.1	9.5	558607	9771177	oven	2017-07-07
Marantaceae	Leaf	19	8	2017	15:30:00	81.3	10.5	558133	9770463	oven	20/8/2017	Dried on the 28th & 29th.
Marantaceae	Leaf	28	8	2017	11:30:00	103.5	17.5	558698	9771127	sun/oven	29/8/2017
Marantaceae	Leaf	10	7	2017	14:30:00	65.8	12.1	558489	9770913	oven	2017-12-07
Marantaceae	Leaf	23	9	2017	15:00:00	41.6	6.6	558700	9770972	sun/oven	24/9/2017
Myrianthus	Fruit	31	1	2017	09:00:00	173.3	30.4	556994	9773209	oven	2017-02-02
Myrianthus	Fruit	2	2	2017	09:00:00	196	34.9	556994	9773209	oven	2017-02-05
Myrianthus	Bark	13	4	2017	08:30:00	344.3	64	557029	9774644	sun	2017-04-14
Myrianthus	Bark	13	4	2017	08:30:00	344.3	64	577267	9774510	sun	2017-04-14
Pentadesma	Fruit	15	1	2018		235.2	45.3	560071	9773048	sun/oven	2018-01-18	Dried over a period of 3 days - 16th, 17th and 18th of Jan
Pseudospondias(ripe)	Fruit	30	5	2017	15:20:00	234.6	44	557845	9772019	oven	2017-06-01
Pseudospondias(ripe)	Fruit	6	6	2017	11:00:00	54.1	10.1	558317	9771564	oven	2017-06-07
Pseudospondias (unripe)	Fruit	13	4	2017	07:45:00	82.3	14.9	559115	9774732	oven	2017-04-14
Pseudospondias (unripe)	Fruit	29	4	2017	11:00:00	145.3	33.5	567569	9773396	oven	2017-05-01
Pseudospondias (unripe)	Fruit	1	5	2017	07:50:00	104.7	20.8	557632	9773539	oven	2017-05-06
Pseudospondias (unripe)	Fruit	1	5	2017	07:50:00	79.6	18	557632	9773539	oven	2017-05-05		54.1
Pseudospondias	Fruit	14	9	2017	16:30:00	83.5	16.7	558397	9772203	oven	16/9/2017
Saccoglottis gabonesis	Fruit	26	3	2017	10:00:00	235.5	83.2			sun/oven	2017-04-02
Salacia	Fruit	19	1	2018	11:00:00	24.7	1.6			oven	2018-01-21
Salacia abt	Leaf	6	7	2017	08:00:00	238.4	87	558000	9769000	sun	2017-07-09
Salacia liane	Leaf	13	7	2017	12:40:00	14.9	5	556000	9773500	oven	2017-07-14
Scytopetalum	Fruit	3	7	2017	09:00:00	45	9.4	558717	9770940	oven	2017-07-04
Scytopetalum	Fruit	11	7	2017	16:10:00	130.9	30.3	558597	9771598	oven	13/7/2017
Scytopetalum	Fruit	15	7	2017	08:30:00	16.5	3.2	558745	9771019	oven	17/7/2017
Strombosia	Fruit	25	1	2017	10:00:00	25.3	14.7	569500	9772438	sun/oven	2017-01-27
Strombosia	Fruit	26	1	2017	10:00:00	27	4.9			oven	2017-01-27	no other information available
Strombosia	Fruit		1	2017	15:00:00		27			oven
Strombosia	Fruit	23	12	2017	14:00:00	45.2	7.5	557417	9772560	oven/sun	25/12/2017
Syzgium	Fruit	24	9	2017	11:00:00	23.8	5	559439	9770891	oven	25/9/2017
Teighemella	Fruit	26	3	2017	10:00:00	212.5	92.6			oven	2017-03-28
Trishilia	Flower	9	5	2017	14:30:00	212.1	35.7	560019	9771173	oven	2017-10-05
Uapaca Palidosa	Fruit	9	10	2017	11:35:00	53	15.5	557486	9774281	oven	2017-10-10
Uapaca Palidosa	Fruit	9	10	2017	15:55:00	97.3	25.2	557486	9774281	oven	2017-12-10
Uapaca Palidosa	Fruit	10	10	2017	16:10:00	78.2	18.4	557564	9774003	oven	2017-10-11
Vitex	Fruit	7	6	2017	10:00:00	34	11.9	559639	9769372	oven	2017-06-08
Vitex	Fruit	9	6	2017	09:00:00	60.8	20.7	558348	9773859	oven	2017-06-10
Vitex	Fruit	19	6	2017		17.7	6.6	555697	9775544	oven	2017-06-20
Vitex	Fruit	25	6	2017		60.6	20.3	558461	9770709	oven	2017-06-25
Vitex	Fruit	27	6	2017	14:00:00	13.8	5.3	555114	9775716	oven	2017-06-27
Trichilia	Flower	10	11	2018	09:10:00	26.7	6.3	560023	9771232	sun	?
Salacia liana	Leaf	28	8	2018	13:39:00	38	14	558306	9770899	oven	?
Syzigium guineense	Fruit	11	9	2018	16:45:00	89.4	16	?	?	oven	?
Ants		16	8	2018	?	?	?	558815	9771654	?	?	no other information available

## Sheet: Sheet2
EXPORT LIST - YATOUGA CAMP
Species	Plant Type	Weight (g)
Afzelia bipendensis	Leaf	50
Aframomum sp.	Pith	50.1
Anchomanes difformis	Pith	34.1
Anchomanes difformis	Leaf	31.1
Anthonotha macrophylla	Leaf	59.9
Baphia	Bark	71.8
Baphia	Leaf	116.1
Calypocalyx sp.	Seed	54.1
Cissus dinklagei	Fruit	52.8
Cissus dinklagei	Leaf	50
Cyperaceae	Pith	142
Conge	Leaf	50
Coula Edulis	Fruit	63.1
Diospyros dendo	Fruit	50
Erythrophleum ivorense	Seed	66.1
Ficus sp.	Fruit	202.5
Ficus sp.	Leaf	50
Iroko	Leaf	50
Irvingia gabonensis	Fruit	59.3
Marantaceae	Pith	58.1
Marantaceae	Leaf	56.2
Myrianthus arboreus	Fruit	65.3
Myrianthus arboreus	Bark	64
Myrianthus arboreus	Leaf	50
Pentadesma buteracae	Fruit	50
Pseudospondias longifolia	Fruit	158
Saccoglottis gabonesis	Fruit	83.2
Salacia sp.	Fruit	50
Salacia	Leaf	50
Salacia arbustre	Leaf	87
Scytopetalum sp.	Fruit	50
Strombosia glaucesens	Fruit	54.1
Syzygium guineense	Fruit	50
Tieghemella africana	Fruit	92.6
Trichilia sp.	Flower	50
Uapaca Paludosa	Fruit	59.1
Vitex doniana	Fruit	64.8
