# Supplementary material for: Dietary variability of western gorillas (Gorilla gorilla gorilla)
Source: PLoS One. 2022 Aug 24;17(8):e0271576. doi: 10.1371/journal.pone.0271576 (PMC9401121; doi:10.1371/journal.pone.0271576)
Supplement: S4 Table — (XLSX) [file pone.0271576.s004.xlsx]

## Sheet: Loango_nutritional_data_sorted
Site	Plant Species	Plant Part	NDF	ADF	ADL	cellulose	hemicellulose	crudefibre	crudeash	crudefat	energy	nitrogen	protein	fructose	glucose	sucrose	starch	Cu	Fe	Mn	Mo	P	S	Zn	Ca	K	Mg	Na
Loango	Ficus sp	Fruit	31.5	37.9	25.9	11.4	7.5	15.1	6.9	4.3	18.6	1.37	8.6	8.7	6.6	0.1	0.1	10.8	41	14.6	0.1	2656	1247	30.5	4558	28030	2924	131.5
Loango	Irvingia	Fruit	30.6	10.2	2.1	8.1	18.4	8.1	3.1	0.6	17.1	0.83	5.2	13.8	3.4	29.4	0	7.1	16.9	35.9	0	996	1089	19.8	1447	15298	1213	194.8
Loango	Pentadesma	Fruit	10.1	7.5	1.1	6.4	2.5	4.7	0.9	1.2	17.4	0.22	1.4	22.8	26.6	1.9	0.3	1.7	6.9	16.6	0	372	416	16.3	1065	2512	1061	118.1
Loango	Pseudospondias	Fruit	32.4	26.4	18	8.4	6.3	5.1	5.8	0.8	15.9	0.76	4.8	6.3	9.9	0.1	1.2	8.1	24.8	9.8	0	1918	1382	14.7	1612	18262	1407	131.7
Loango	Saccoglottis gabonesis	Fruit	85.2	87.2	54.8	32.4	0	20.9	1.5	0.6	19.1	0.64	4	0.9	0.5	0	1.2	4.2	24.6	15.6	0	767	1262	12.5	442	3385	945	2138
Loango	Strombosia	Fruit	32.5	26.3	18.9	7.4	6.2	11	4.6	0.7	18.5	2.01	12.6	25.1	17.2	0	1	14.9	53.2	44.4	0.1	2082	5596	24.6	2085	18882	1020	566.8
Loango	Syzgium	Fruit	25.5	22.2	15	7.2	3.3	5.4	3.6	0.8	17.8	0.6	3.5	27.3	25.7	0.3	0	3.3	54.4	12.8	0	1034	1053	10.7	2351	6417	1364	5781
Loango	Teighemella	Fruit	52.2	56	35.6	21	0	4.8	3.8	1.3	18.8	0.67	4.2	2	0.8	15.2	2.2	1.1	22.8	19.2	0	836	1947	8.9	1861	8756	718	250
Loango	Uapaca Palidosa	Fruit	49.8	48.8	37.9	11.1	1.1	6.8	2.7	1.1	19	0.4	2.5	14.4	14.1	0.1	0	3.2	21.1	3.6	0	730	588	10.3	2051	8206	1156	2338
Loango	Vitex	Fruit	27.4	25.2	16.7	8.4	2.3	5.4	7.6	0.5	18.5	0.4	2.2	16.5	18.4	0	0	5.7	21.7	4.1	0	924	659	9.5	781	10684	1303	6682
Loango	Aframomum	herb	67.9	46.3	9.1	37.2	21.6	33.5	16.3	0.6	15	1	6.2	0.6	0.4	0.7	0.2	9.9	51.2	99.1	0.4	4456	3478	114.1	3011	50652	7240	19963
Loango	Rhynchospora	herb	62.4	31.8	4.8	27	30.6	27	12.6	1.1	16.7	1.7	10.8	1.4	1.2	1.8	0.1	3.6	68.6	317.3	0.3	4097	5960	39.5	3475	43367	2862	5665
Loango	Marantaceae	herb	57.7	27.3	9.8	17.5	30.4	17.8	12.4	2	17.4	2.6	16.3	2.9	2.3	1.7	0.7	2.7	70.3	244.8	0.5	6865	5683	113.1	2154	52013	5069	228.3
Loango	Calipocalix	seed	23.2	10.8	4.3	6.5	12.3	7.1	3.4	20.4	23.4	4.29	26.8	0.2	0.2	4.5	8.4	8.2	58.3	90.6	1.4	3266	1992	60.6	3522	11030	2299	185.1
Loango	Coula Edulis	seed	14.9	4.9	1.4	3.4	10	3	2	30.6	23.6	1.34	8.4	0	0	2.2	22.4	9	34.5	12.2	0	4110	1643	21.8	776	7195	1417	157.4
Loango	Erytrophelum	seed	43.9	16.4	3	13.5	27.5	11.3	2.7	6.1	19.5	2.4	15.3	0	0.8	0.7	0	6.4	81.6	17.1	2.6	3128	1212	27.3	2402	7312	3099	31.4
Loango	Anthonotha macrophylla	tree foods	56	49	37.4	11.6	7.1	16.3	4.8	0.6	20.8	2.8	17.7	0.8	0.7	0.3	0.1	10.9	46.4	39.5	0.1	3194	2033	31.9	3905	17725	3128	91.6
Loango	Baphia	tree foods	66.6	51	26.8	24.2	15.5	36.6	4.5	0.9	20.2	2.4	15.2	0.1	0.1	0.8	0.4	4.7	60.5	87.3	0.3	1293.3	1663.1	26.6	8564.2	9143.7	2185.1	175.2
Loango	Cynometra mannii	tree foods	64.1	53.1	33.5	19.6	11	24.3	5	1.1	19.1	2	12.4	0.5	0.3	0.3	0	11.7	44.3	14.3	0.2	3299	1523	27.8	3640	19332	1733	636.2
Loango	Milicia Excelsa	tree foods	47	26.2	15.8	10.4	20.8	11.4	7.1	1.5	18	2.8	17.5	0.9	1.1	1.1	1	5.6	80.4	47.2	0.3	3427	2032	20.5	10200	17501	4551	165.9
