# Supplementary material for: Dietary variability of western gorillas (Gorilla gorilla gorilla)
Source: PLoS One. 2022 Aug 24;17(8):e0271576. doi: 10.1371/journal.pone.0271576 (PMC9401121; doi:10.1371/journal.pone.0271576)
Supplement: S5 Table — See Methods section for how FAI was calculated. (XLSX) [file pone.0271576.s005.xlsx]

## Sheet: FAI_frugivory_ALL_fruit_species
month.id	month	year	mean.prop.fruit.month	fai.month
2018-01	1	2018	33.0199	6.53743e+06
2018-02	2	2018	31.1032	1.67666e+06
2018-04	4	2018	13.6249	239288
2018-05	5	2018	11.3719	39351.9
2018-06	6	2018	22.007	1.64779e+06
2018-07	7	2018	58.6648	4.44409e+06
2018-08	8	2018	40.3476	2.25736e+06
2018-09	9	2018	36.6981	3.84531e+06
2018-10	10	2018	27.4399	1.05286e+06
2018-11	11	2018	21.0561	505672
2018-12	12	2018	37.7298	1.09141e+07
2019-01	1	2019	51.3128	1.66331e+06
2019-02	2	2019	29.0752	770233
2019-03	3	2019	21.6953	0
2019-04	4	2019	12.5475	236111
2019-05	5	2019	14.8523	177083
2019-06	6	2019	38.7119	859203
2019-07	7	2019	53.8553	511378
2019-08	8	2019	30.8634	1.28845e+06
2019-09	9	2019	40.1847	4.86641e+06
2019-10	10	2019	30.2903	1.97249e+06
2019-11	11	2019	30.8118	77329.7
2019-12	12	2019	47.585	4.17626e+06
2020-01	1	2020	49.664	1.271e+06
2020-02	2	2020	39.6699	1.64183e+06
2020-03	3	2020	16.6126	0
2020-04	4	2020	16.754	0
2020-05	5	2020	22.824	536137
2020-06	6	2020	36.6681	2.19842e+06
2020-07	7	2020	34.0006	1.73053e+06

## Sheet: Sheet1
month.id	Level of frugivory	Fruit availability index
2018-01-01	33.0199	6.53743e+06
2018-02-01	31.1032	1.67666e+06
2018-04-01	13.6249	239288
May 18	11.3719	39351.9
2018-06-01	22.007	1.64779e+06
2018-07-01	58.6648	4.44409e+06
2018-08-01	40.3476	2.25736e+06
2018-09-01	36.6981	3.84531e+06
Oct 18	27.4399	1.05286e+06
2018-11-01	21.0561	505672
Dec 18	37.7298	1.09141e+07
2019-01-01	51.3128	1.66331e+06
2019-02-01	29.0752	770233
Mar 19	21.6953	0
2019-04-01	12.5475	236111
May 19	14.8523	177083
2019-06-01	38.7119	859203
2019-07-01	53.8553	511378
2019-08-01	30.8634	1.28845e+06
2019-09-01	40.1847	4.86641e+06
Oct 19	30.2903	1.97249e+06
2019-11-01	30.8118	77329.7
Dec 19	47.585	4.17626e+06
2020-01-01	49.664	1.271e+06
2020-02-01	39.6699	1.64183e+06
Mar 20	16.6126	0
2020-04-01	16.754	0
May 20	22.824	536137
2020-06-01	36.6681	2.19842e+06
2020-07-01	34.0006	1.73053e+06
